# Supplementary material for: Structural elucidation of the haptoglobin–hemoglobin clearance mechanism by macrophage scavenger receptor CD163
Source: PLoS Biol. 2025 Jul 11;23(7):e3003264. doi: 10.1371/journal.pbio.3003264 (PMC12273918; doi:10.1371/journal.pbio.3003264)
Supplement: S1 Data — (XLSX) [file pbio.3003264.s011.xlsx]

## Sheet: Fig 1G data
Vol (mL)	CD163-LS	CD163-UV	CD163-mass		Vol (mL)	CD163wEDTA-LS	CD163wEDTA-UV	CD163wEDTA-mass
0.002442	19.8121	50.6765			0.001007	21.7976	50.6886
0.005308	19.6869	50.6752			0.003873	21.8216	50.6944
0.008175	19.6734	50.6754			0.00674	21.8746	50.6959
0.011041	19.7051	50.6702			0.009606	21.8339	50.701
0.013907	19.6691	50.6701			0.012472	21.7772	50.6985
0.016774	19.6413	50.6741			0.015339	21.8309	50.694
0.01964	19.648	50.677			0.018205	21.9469	50.6909
0.022507	19.6535	50.6883			0.021072	21.8006	50.6933
0.025373	19.6649	50.6969			0.023938	21.8353	50.6969
0.02824	19.702	50.7019			0.026805	21.865	50.7044
0.031106	19.656	50.7123			0.029671	21.7437	50.7145
0.033972	19.6532	50.7216			0.032537	21.7147	50.7159
0.036839	19.7708	50.7308			0.035404	21.7397	50.7265
0.039705	20.0771	50.7278			0.03827	21.7627	50.733
0.042572	19.7444	50.7285			0.041137	21.7992	50.7381
0.045438	19.6528	50.7285			0.044003	21.8502	50.7465
0.048305	19.6562	50.7199			0.04687	21.8194	50.7479
0.051171	19.6601	50.7182			0.049736	21.8528	50.7451
0.054037	19.6779	50.7103			0.052602	21.7648	50.7406
0.056904	19.6953	50.7044			0.055469	21.7338	50.739
0.05977	19.6928	50.7043			0.058335	21.701	50.74
0.062637	19.7189	50.6929			0.061202	21.6994	50.7382
0.065503	19.6796	50.685			0.064068	21.7527	50.7349
0.06837	19.6682	50.688			0.066934	21.829	50.7258
0.071236	19.661	50.6853			0.069801	21.8754	50.7243
0.074102	19.6589	50.6797			0.072667	21.8153	50.7251
0.076969	19.6633	50.6774			0.075534	21.8325	50.7218
0.079835	19.6669	50.6832			0.0784	21.9089	50.7232
0.082702	19.71	50.6836			0.081267	21.8536	50.7212
0.085568	19.6858	50.6784			0.084133	21.9717	50.7181
0.088435	19.6714	50.6789			0.086999	21.7292	50.7174
0.091301	19.6606	50.6759			0.089866	21.7389	50.7169
0.094167	19.6649	50.672			0.092732	21.8228	50.7186
0.097034	19.7212	50.6668			0.095599	21.8116	50.7195
0.0999	19.7152	50.6656			0.098465	22.1149	50.7193
0.102767	19.7145	50.668			0.101332	22.1699	50.7145
0.105633	19.7516	50.6675			0.104198	21.7537	50.7134
0.108499	19.6795	50.6641			0.107064	21.7143	50.7155
0.111366	19.6832	50.665			0.109931	21.7324	50.7092
0.114232	19.6689	50.6651			0.112797	21.7666	50.6995
0.117099	19.6709	50.6619			0.115664	21.81	50.6962
0.119965	19.726	50.6705			0.11853	22.1602	50.6958
0.122832	19.7334	50.6788			0.121396	21.7917	50.6888
0.125698	19.6621	50.6833			0.124263	21.7485	50.69
0.128564	19.6551	50.6837			0.127129	21.8025	50.6946
0.131431	19.6534	50.6829			0.129996	21.9859	50.7
0.134297	19.6583	50.6787			0.132862	22.0049	50.7022
0.137164	19.6644	50.6727			0.135729	21.7548	50.7032
0.14003	19.6598	50.6749			0.138595	21.733	50.7056
0.142897	19.658	50.6735			0.141461	21.7253	50.7072
0.145763	19.6484	50.6666			0.144328	21.7858	50.7097
0.148629	19.6369	50.6643			0.147194	21.9643	50.7126
0.151496	19.648	50.6693			0.150061	22.7918	50.7121
0.154362	19.7602	50.6659			0.152927	22.6133	50.7063
0.157229	19.7555	50.66			0.155794	21.9799	50.702
0.160095	19.6627	50.6676			0.15866	22.1503	50.7008
0.162962	19.6537	50.6754			0.161526	21.8829	50.7009
0.165828	19.6533	50.6743			0.164393	21.78	50.7005
0.168694	19.6482	50.6777			0.167259	21.7428	50.6987
0.171561	19.6446	50.6773			0.170126	21.7577	50.6981
0.174427	19.648	50.6717			0.172992	21.7627	50.6981
0.177294	19.6568	50.6725			0.175858	21.8179	50.7019
0.18016	19.6743	50.6702			0.178725	21.825	50.7016
0.183026	19.6746	50.6707			0.181591	21.8061	50.7013
0.185893	19.9943	50.6681			0.184458	22.3208	50.7097
0.188759	20.103	50.6569			0.187324	22.2646	50.7135
0.191626	19.6715	50.6626			0.190191	21.7506	50.7128
0.194492	19.6747	50.6704			0.193057	21.6947	50.7162
0.197359	19.6685	50.6711			0.195923	21.6873	50.713
0.200225	19.6972	50.6748			0.19879	21.7082	50.718
0.203091	19.7314	50.6799			0.201656	21.7529	50.7219
0.205958	19.6561	50.6798			0.204523	21.8505	50.72
0.208824	19.6529	50.68			0.207389	22.0234	50.7194
0.211691	19.6665	50.6782			0.210256	21.6869	50.7113
0.214557	19.7151	50.6745			0.213122	21.7105	50.7169
0.217424	19.6999	50.6815			0.215988	21.8104	50.7174
0.22029	19.6578	50.6887			0.218855	21.7397	50.7116
0.223156	19.6591	50.6822			0.221721	21.7483	50.712
0.226023	19.6782	50.6749			0.224588	21.788	50.715
0.228889	19.6726	50.6739			0.227454	21.7082	50.7159
0.231756	19.6583	50.6738			0.230321	21.7074	50.7119
0.234622	19.6547	50.6758			0.233187	21.7263	50.7135
0.237489	19.6641	50.6693			0.236053	21.7435	50.7149
0.240355	19.7056	50.6721			0.23892	21.8038	50.7143
0.243221	19.7023	50.6816			0.241786	21.8939	50.7173
0.246088	19.7984	50.6774			0.244653	21.927	50.7164
0.248954	19.8538	50.679			0.247519	21.8395	50.7192
0.251821	19.7653	50.6888			0.250385	21.9838	50.7243
0.254687	19.8142	50.6884			0.253252	21.7548	50.7207
0.257553	20.4011	50.6838			0.256118	21.719	50.7163
0.26042	20.2447	50.6816			0.258985	21.7781	50.7128
0.263286	19.9097	50.6817			0.261851	21.8058	50.7111
0.266153	19.6648	50.6768			0.264718	21.9267	50.7136
0.269019	19.6586	50.6681			0.267584	21.9498	50.7101
0.271886	19.6699	50.6686			0.27045	21.7825	50.7077
0.274752	19.6685	50.6777			0.273317	22.0055	50.709
0.277618	19.6727	50.6747			0.276183	22.1945	50.712
0.280485	19.9277	50.674			0.27905	21.823	50.7172
0.283351	19.849	50.6839			0.281916	21.8889	50.7217
0.286218	19.6674	50.6843			0.284783	21.9138	50.7225
0.289084	19.6776	50.681			0.287649	21.8215	50.7206
0.291951	19.6688	50.6728			0.290515	21.9346	50.7163
0.294817	19.653	50.6698			0.293382	22.4867	50.7101
0.297683	19.6496	50.6758			0.296248	22.1879	50.7112
0.30055	19.6507	50.6781			0.299115	21.7869	50.7116
0.303416	19.6577	50.6849			0.301981	21.8446	50.7102
0.306283	19.6705	50.6867			0.304847	21.78	50.7174
0.309149	19.6978	50.6794			0.307714	21.825	50.7195
0.312016	19.7838	50.6723			0.31058	21.8903	50.7156
0.314882	19.7705	50.6743			0.313447	21.7786	50.7175
0.317748	19.6762	50.6777			0.316313	21.7255	50.7157
0.320615	19.6899	50.6751			0.31918	21.7945	50.7171
0.323481	19.7051	50.6777			0.322046	21.6974	50.7222
0.326348	19.6786	50.6761			0.324912	21.7162	50.7247
0.329214	19.6702	50.6784			0.327779	21.7826	50.724
0.33208	19.7136	50.6807			0.330645	21.8071	50.7195
0.334947	19.7624	50.6778			0.333512	21.8478	50.7222
0.337813	19.6813	50.6817			0.336378	21.938	50.7248
0.34068	19.6551	50.686			0.339245	21.7752	50.7272
0.343546	19.6579	50.688			0.342111	21.7549	50.7268
0.346413	19.6776	50.6884			0.344977	21.8142	50.7197
0.349279	19.701	50.6907			0.347844	21.9254	50.7232
0.352145	19.6852	50.687			0.35071	21.8772	50.7203
0.355012	19.6608	50.6838			0.353577	21.8996	50.7166
0.357878	19.6585	50.6909			0.356443	21.9622	50.7154
0.360745	19.6557	50.6852			0.359309	21.842	50.7172
0.363611	19.6571	50.6864			0.362176	21.8125	50.7231
0.366478	19.6688	50.6945			0.365042	21.9342	50.7231
0.369344	19.663	50.6947			0.367909	21.8612	50.7305
0.37221	19.6732	50.6954			0.370775	21.7822	50.7351
0.375077	19.6666	50.6956			0.373642	21.8421	50.7252
0.377943	19.6539	50.6945			0.376508	21.8728	50.7268
0.38081	19.6509	50.6913			0.379374	21.9282	50.7294
0.383676	19.6527	50.6947			0.382241	21.7926	50.7248
0.386543	19.6688	50.6909			0.385107	21.8525	50.7258
0.389409	19.7086	50.6865			0.387974	21.8569	50.7263
0.392275	19.8274	50.6923			0.39084	21.8007	50.7308
0.395142	19.8775	50.6906			0.393707	21.8081	50.7283
0.398008	19.6698	50.6878			0.396573	21.7484	50.7259
0.400875	19.6664	50.6921			0.399439	21.7892	50.727
0.403741	19.663	50.6937			0.402306	21.755	50.7279
0.406608	19.6696	50.691			0.405172	21.7052	50.7318
0.409474	19.6666	50.6911			0.408039	21.7414	50.7378
0.41234	19.6508	50.6959			0.410905	21.8153	50.7302
0.415207	19.6518	50.6957			0.413771	21.7823	50.7248
0.418073	19.6697	50.6985			0.416638	21.7133	50.7276
0.42094	19.7245	50.7085			0.419504	21.7041	50.7296
0.423806	19.709	50.7039			0.422371	21.7315	50.7279
0.426672	19.6763	50.6971			0.425237	21.7469	50.7243
0.429539	19.7071	50.6918			0.428104	21.813	50.7267
0.432405	19.7157	50.687			0.43097	21.8807	50.7273
0.435272	19.8705	50.6913			0.433836	21.8984	50.731
0.438138	19.8305	50.6928			0.436703	21.8187	50.7313
0.441005	19.6679	50.6906			0.439569	21.7282	50.7259
0.443871	19.6762	50.6903			0.442436	21.6986	50.7246
0.446737	19.6686	50.6912			0.445302	21.7031	50.7314
0.449604	19.6577	50.6887			0.448169	21.6917	50.7337
0.45247	19.6518	50.6901			0.451035	21.6823	50.7302
0.455337	19.6554	50.6961			0.453901	21.7027	50.7284
0.458203	19.6703	50.6984			0.456768	21.7872	50.7208
0.46107	19.6752	50.6974			0.459634	21.8284	50.7194
0.463936	19.6672	50.6908			0.462501	21.7603	50.7304
0.466802	19.6634	50.6936			0.465367	21.7974	50.7298
0.469669	19.6611	50.6938			0.468233	21.7945	50.7289
0.472535	19.6738	50.6921			0.4711	21.7178	50.7303
0.475402	19.7079	50.6904			0.473966	21.7592	50.7252
0.478268	19.6839	50.6938			0.476833	21.7782	50.7221
0.481135	19.6705	50.7024			0.479699	21.8027	50.7184
0.484001	19.6668	50.6978			0.482566	21.9785	50.7244
0.486867	19.6723	50.6935			0.485432	21.9282	50.7311
0.489734	19.6825	50.6924			0.488298	21.8519	50.7249
0.4926	19.6704	50.6904			0.491165	22.1254	50.721
0.495467	19.6553	50.6889			0.494031	21.7817	50.7179
0.498333	19.652	50.6936			0.496898	21.7358	50.7217
0.501199	19.6567	50.6931			0.499764	21.7028	50.7299
0.504066	19.6743	50.6924			0.502631	21.7249	50.7273
0.506932	19.6726	50.6935			0.505497	21.8002	50.7196
0.509799	19.6579	50.6985			0.508363	22.4688	50.7177
0.512665	19.6581	50.6989			0.51123	22.9803	50.7191
0.515532	19.6603	50.6898			0.514096	22.0111	50.7193
0.518398	19.6573	50.6911			0.516963	21.8805	50.7246
0.521264	19.6587	50.6935			0.519829	21.7311	50.7261
0.524131	19.6731	50.6922			0.522695	21.7102	50.7221
0.526997	19.6888	50.6944			0.525562	21.7138	50.7218
0.529864	19.6881	50.6966			0.528428	21.6997	50.723
0.53273	19.6802	50.6945			0.531295	21.6789	50.7196
0.535597	19.6739	50.6895			0.534161	21.7104	50.7189
0.538463	19.6846	50.6858			0.537028	21.756	50.7173
0.541329	19.6815	50.6867			0.539894	22.1065	50.7231
0.544196	19.6629	50.6927			0.54276	22.3612	50.7223
0.547062	19.6635	50.6932			0.545627	21.7575	50.7183
0.549929	19.6641	50.6904			0.548493	21.7726	50.7246
0.552795	19.663	50.688			0.55136	21.792	50.7242
0.555662	19.6971	50.6879			0.554226	23.2527	50.7217
0.558528	19.6986	50.6927			0.557093	24.885	50.7256
0.561394	19.6833	50.6947			0.559959	21.7452	50.7289
0.564261	19.6843	50.6962			0.562825	21.7109	50.7266
0.567127	19.6716	50.6962			0.565692	21.6985	50.7229
0.569994	19.6716	50.6942			0.568558	21.6966	50.7243
0.57286	19.6826	50.697			0.571425	21.7311	50.7292
0.575726	19.6913	50.6942			0.574291	21.745	50.7266
0.578593	19.6773	50.6977			0.577158	21.7485	50.7214
0.581459	19.6623	50.6972			0.580024	21.7205	50.7208
0.584326	19.6606	50.6951			0.58289	21.6864	50.724
0.587192	19.6684	50.695			0.585757	21.6835	50.7245
0.590059	19.6648	50.6899			0.588623	21.7274	50.728
0.592925	19.6604	50.6923			0.59149	21.8424	50.7242
0.595791	19.6672	50.6913			0.594356	21.6772	50.7126
0.598658	19.6732	50.6895			0.597222	21.679	50.7247
0.601524	19.6744	50.6946			0.600089	21.6928	50.7307
0.604391	19.8239	50.6926			0.602955	21.7085	50.7173
0.607257	19.8149	50.6895			0.605822	21.7438	50.723
0.610124	19.674	50.6927			0.608688	21.7667	50.7314
0.61299	19.6734	50.6918			0.611555	21.7296	50.729
0.615856	19.6694	50.6938			0.614421	21.7464	50.7295
0.618723	19.6714	50.6977			0.617287	21.7708	50.7308
0.621589	19.6814	50.6929			0.620154	21.7533	50.7297
0.624456	19.8934	50.6877			0.62302	21.9295	50.7328
0.627322	19.8124	50.6885			0.625887	22.1114	50.7344
0.630189	19.6712	50.6915			0.628753	21.7995	50.7259
0.633055	19.6678	50.7002			0.63162	21.7894	50.7221
0.635921	19.6614	50.7042			0.634486	21.7833	50.723
0.638788	19.6548	50.7025			0.637352	21.8008	50.7217
0.641654	19.6586	50.6948			0.640219	22.149	50.7179
0.644521	19.6616	50.6903			0.643085	21.9489	50.717
0.647387	19.6659	50.6945			0.645952	21.8145	50.7266
0.650253	19.6736	50.6992			0.648818	21.7553	50.7298
0.65312	19.6688	50.6975			0.651684	21.7469	50.7216
0.655986	19.6719	50.6958			0.654551	21.6787	50.7182
0.658853	19.673	50.6948			0.657417	21.7296	50.7188
0.661719	19.6656	50.6943			0.660284	21.7607	50.7185
0.664586	19.6617	50.6951			0.66315	21.7248	50.7181
0.667452	19.667	50.6956			0.666017	21.752	50.7227
0.670318	19.6759	50.696			0.668883	21.7692	50.7283
0.673185	19.7106	50.6998			0.671749	21.7429	50.7276
0.676051	19.7076	50.7053			0.674616	21.7503	50.7227
0.678918	19.6835	50.696			0.677482	21.7928	50.7237
0.681784	19.6801	50.687			0.680349	21.9332	50.7236
0.684651	19.6802	50.6894			0.683215	22.7597	50.7209
0.687517	19.6728	50.6941			0.686082	21.7478	50.7227
0.690383	19.6706	50.7008			0.688948	21.7656	50.7251
0.69325	19.6901	50.6985			0.691814	21.7489	50.7234
0.696116	19.6978	50.6929			0.694681	21.7674	50.7213
0.698983	19.7024	50.7043			0.697547	21.7778	50.7266
0.701849	19.7008	50.7047			0.700414	21.8923	50.7306
0.704716	19.6947	50.696			0.70328	21.7969	50.7318
0.707582	19.7019	50.6975			0.706146	21.7478	50.725
0.710448	19.7284	50.7024			0.709013	21.7226	50.713
0.713315	19.7259	50.7039			0.711879	21.712	50.7159
0.716181	19.7084	50.6981			0.714746	21.8293	50.7254
0.719048	20.2392	50.6963			0.717612	21.9707	50.7201
0.721914	20.3384	50.6933			0.720479	22.5027	50.7197
0.724781	19.8179	50.6896			0.723345	22.0924	50.7317
0.727647	19.8567	50.6944			0.726211	21.7048	50.7274
0.730513	19.7089	50.6963			0.729078	21.708	50.7231
0.73338	19.7021	50.6967			0.731944	21.7017	50.7258
0.736246	19.7061	50.7029			0.734811	21.7333	50.7191
0.739113	19.7006	50.7094			0.737677	21.7504	50.7164
0.741979	19.7045	50.7104			0.740544	21.7116	50.7169
0.744845	19.6946	50.7071			0.74341	21.7434	50.7121
0.747712	19.6933	50.7038			0.746276	21.8112	50.7141
0.750578	19.6898	50.7057			0.749143	21.8225	50.7196
0.753445	19.7071	50.7034			0.752009	21.7238	50.7192
0.756311	19.7176	50.7029			0.754876	21.7861	50.7191
0.759178	19.6852	50.7066			0.757742	21.8377	50.7154
0.762044	19.678	50.7069			0.760608	21.8047	50.7173
0.76491	19.6797	50.7054			0.763475	21.8442	50.7284
0.767777	19.7061	50.7042			0.766341	21.8021	50.7321
0.770643	19.7113	50.7027			0.769208	21.7538	50.7283
0.77351	19.6927	50.7006			0.772074	21.7144	50.7221
0.776376	19.6988	50.7015			0.774941	21.7155	50.7186
0.779243	19.6876	50.7016			0.777807	21.7969	50.7195
0.782109	19.6865	50.7042			0.780673	21.773	50.72
0.784975	19.7062	50.7049			0.78354	21.7393	50.7253
0.787842	19.735	50.7015			0.786406	21.7307	50.7264
0.790708	19.7612	50.7071			0.789273	21.7614	50.7286
0.793575	19.7092	50.7095			0.792139	21.8356	50.7329
0.796441	19.6837	50.7052			0.795006	21.8383	50.7367
0.799308	19.7073	50.7017			0.797872	21.851	50.7356
0.802174	19.6911	50.6944			0.800738	21.9036	50.729
0.80504	19.6831	50.6983			0.803605	22.088	50.727
0.807907	19.6759	50.707			0.806471	21.8988	50.7304
0.810773	19.6744	50.7062			0.809338	21.9689	50.7369
0.81364	19.6864	50.7076			0.812204	21.9449	50.7341
0.816506	19.6893	50.7097			0.81507	22.1646	50.7326
0.819372	19.812	50.7097			0.817937	22.2264	50.739
0.822239	19.7166	50.7107			0.820803	21.8849	50.738
0.825105	19.6743	50.7092			0.82367	21.8835	50.7371
0.827972	19.6837	50.7031			0.826536	21.8865	50.7436
0.830838	19.6941	50.7042			0.829403	21.8637	50.7431
0.833705	19.6799	50.7065			0.832269	21.8551	50.7393
0.836571	19.6733	50.6999			0.835135	21.8799	50.7434
0.839437	19.6872	50.7022			0.838002	21.9326	50.7432
0.842304	19.7218	50.7044			0.840868	22.0438	50.7375
0.84517	19.697	50.7039			0.843735	22.5165	50.736
0.848037	19.6763	50.697			0.846601	22.9603	50.7344
0.850903	19.6792	50.7018			0.849468	22.45	50.7352
0.85377	19.6825	50.7097			0.852334	21.9864	50.739
0.856636	19.678	50.7049			0.8552	22.3466	50.7312
0.859502	19.6828	50.7038			0.858067	22.3469	50.7259
0.862369	19.7039	50.7008			0.860933	21.8344	50.7241
0.865235	19.7071	50.6992			0.8638	21.8622	50.7208
0.868102	19.6944	50.7004			0.866666	22.0123	50.7265
0.870968	19.7313	50.7048			0.869532	21.9283	50.7304
0.873835	19.799	50.7092			0.872399	21.823	50.7349
0.876701	19.6919	50.708			0.875265	21.8002	50.7425
0.879567	19.6942	50.7051			0.878132	21.984	50.746
0.882434	19.6891	50.7079			0.880998	21.9618	50.7429
0.8853	19.6779	50.7097			0.883865	21.8194	50.74
0.888167	19.6844	50.7067			0.886731	21.8579	50.7356
0.891033	19.6954	50.7083			0.889597	21.8181	50.7334
0.893899	19.6853	50.7075			0.892464	21.8163	50.73
0.896766	19.6764	50.7062			0.89533	21.8021	50.7289
0.899632	19.6814	50.7058			0.898197	21.7936	50.7359
0.902499	19.6826	50.7047			0.901063	21.8039	50.7347
0.905365	19.682	50.7125			0.90393	21.765	50.73
0.908232	19.6853	50.7148			0.906796	21.7504	50.7371
0.911098	19.6897	50.7091			0.909662	21.7602	50.74
0.913964	19.6918	50.7067			0.912529	21.768	50.7258
0.916831	19.6876	50.7086			0.915395	21.7393	50.7215
0.919697	19.6813	50.7126			0.918262	21.7409	50.7269
0.922564	19.6877	50.7174			0.921128	21.8079	50.7299
0.92543	19.6908	50.7122			0.923995	21.7958	50.728
0.928297	19.681	50.7065			0.926861	21.7742	50.7246
0.931163	19.6759	50.7126			0.929727	21.8176	50.734
0.934029	19.6795	50.7073			0.932594	21.7883	50.7363
0.936896	19.688	50.6988			0.93546	21.8191	50.7259
0.939762	19.6885	50.6983			0.938327	21.8312	50.719
0.942629	19.6844	50.697			0.941193	21.7866	50.7228
0.945495	19.6862	50.7025			0.944059	21.7734	50.7288
0.948362	19.6856	50.7071			0.946926	21.7639	50.7295
0.951228	19.677	50.7127			0.949792	21.7682	50.7332
0.954094	19.6753	50.7178			0.952659	21.7304	50.7297
0.956961	19.6856	50.7118			0.955525	21.7096	50.7281
0.959827	19.6796	50.7099			0.958392	21.7311	50.7334
0.962694	19.6862	50.7095			0.961258	21.8063	50.7338
0.96556	19.6978	50.7074			0.964124	21.8774	50.7362
0.968426	19.6898	50.7062			0.966991	21.79	50.7353
0.971293	19.687	50.709			0.969857	21.7357	50.7312
0.974159	19.6906	50.7054			0.972724	21.7311	50.7338
0.977026	19.6951	50.7021			0.97559	21.739	50.7396
0.979892	19.6895	50.7067			0.978457	21.7926	50.738
0.982759	19.6959	50.7038			0.981323	21.8237	50.7395
0.985625	19.6932	50.7063			0.984189	21.862	50.7433
0.988491	19.6834	50.7069			0.987056	21.9282	50.7439
0.991358	19.6972	50.7056			0.989922	22.0152	50.7393
0.994224	19.7006	50.7129			0.992789	21.975	50.7343
0.997091	19.6956	50.7169			0.995655	21.895	50.742
0.999957	19.7077	50.7103			0.998521	21.9244	50.7402
1.00282	19.8437	50.6981			1.00139	22.0359	50.7402
1.00569	19.7405	50.6938			1.00425	22.3366	50.7511
1.00856	19.6953	50.7003			1.00712	22.3826	50.7513
1.01142	19.6996	50.7063			1.00999	22.5642	50.7509
1.01429	19.6939	50.7048			1.01285	22.9188	50.7645
1.01716	19.7015	50.7062			1.01572	23.2774	50.7695
1.02002	19.7094	50.7076			1.01859	23.9023	50.7751
1.02289	19.7063	50.707			1.02145	24.1699	50.7903
1.02575	19.7045	50.7027			1.02432	24.6101	50.8015
1.02862	19.711	50.698			1.02719	25.8406	50.8174
1.03149	19.7261	50.701			1.03005	28.5409	50.8305
1.03435	19.7312	50.7061			1.03292	28.8152	50.8381
1.03722	19.82	50.7136			1.03578	29.2899	50.8578
1.04009	19.9082	50.7092			1.03865	31.0054	50.8845
1.04295	19.8719	50.7004			1.04152	32.1813	50.8984
1.04582	19.8933	50.7029			1.04438	33.5946	50.9149
1.04869	19.9514	50.7051			1.04725	35.2336	50.9384
1.05155	20.0172	50.7098			1.05012	36.6064	50.9573
1.05442	20.1891	50.7112			1.05298	38.0988	50.9813
1.05729	20.3521	50.7139			1.05585	40.2597	51.0067
1.06015	20.3672	50.723			1.05872	42.4683	51.0299
1.06302	20.5506	50.7214			1.06158	45.2077	51.0608
1.06588	20.8228	50.7188			1.06445	46.5239	51.0923
1.06875	21.0405	50.7213			1.06732	47.9928	51.12
1.07162	21.4573	50.7256			1.07018	50.1951	51.1621
1.07448	21.5146	50.7293			1.07305	50.6792	51.2172
1.07735	21.69	50.7305			1.07591	51.5573	51.267
1.08022	21.9241	50.7279			1.07878	53.4604	51.3248
1.08308	21.9958	50.726			1.08165	54.5577	51.3946
1.08595	22.1509	50.7281			1.08451	55.1202	51.4689
1.08882	22.4015	50.7324			1.08738	56.2009	51.5462
1.09168	22.5056	50.7385			1.09025	58.8101	51.6375
1.09455	22.6425	50.7404			1.09311	58.7662	51.7378
1.09742	22.594	50.7463			1.09598	58.5411	51.8236
1.10028	22.4574	50.7468			1.09885	58.0526	51.9211
1.10315	22.478	50.7509			1.10171	57.9134	52.024
1.10601	22.6479	50.7655			1.10458	58.1264	52.1141
1.10888	22.477	50.7693			1.10745	58.622	52.21
1.11175	22.4128	50.7737			1.11031	58.4299	52.2991
1.11461	22.3809	50.7847			1.11318	58.5474	52.3686
1.11748	22.5275	50.7917			1.11604	59.1489	52.4391
1.12035	22.7999	50.8036			1.11891	58.8062	52.5085
1.12321	22.5516	50.8222			1.12178	58.6259	52.5514
1.12608	22.3446	50.8415			1.12464	58.4516	52.5857
1.12895	22.2393	50.8628			1.12751	57.9665	52.6163
1.13181	22.2003	50.878			1.13038	57.5957	52.6317
1.13468	22.2919	50.8953			1.13324	57.0967	52.6277
1.13755	22.3413	50.9161			1.13611	56.3047	52.6097
1.14041	22.4208	50.94			1.13898	55.6442	52.5784
1.14328	22.3145	50.9669			1.14184	54.9472	52.5331
1.14614	22.2928	50.9771			1.14471	54.6701	52.4815
1.14901	22.3102	50.9764			1.14758	54.0082	52.4274
1.15188	22.2785	50.979			1.15044	52.7007	52.3704
1.15474	22.3221	50.9828			1.15331	51.6676	52.3106
1.15761	22.3033	50.9845			1.15617	50.3878	52.2479
1.16048	22.2031	50.9877			1.15904	49.836	52.1859
1.16334	22.2072	50.9874			1.16191	48.8835	52.1261
1.16621	22.0904	50.986			1.16477	47.5118	52.0668
1.16908	21.9813	50.9795			1.16764	46.5426	52.0189
1.17194	22.0076	50.9742			1.17051	45.8874	51.973
1.17481	22.0736	50.9711			1.17337	44.9001	51.9252
1.17768	21.9677	50.9687			1.17624	44.1871	51.8779
1.18054	21.8797	50.9701			1.17911	43.5894	51.8422
1.18341	21.7814	50.9661			1.18197	42.8972	51.8096
1.18627	21.7016	50.9636			1.18484	41.9856	51.7798
1.18914	21.733	50.9594			1.18771	40.623	51.746
1.19201	21.7189	50.9516			1.19057	39.653	51.7144
1.19487	21.6893	50.9497			1.19344	38.9906	51.6887
1.19774	21.7565	50.9503			1.1963	38.6756	51.6616
1.20061	21.6951	50.9441			1.19917	38.2214	51.6498
1.20347	21.5484	50.9368			1.20204	37.4217	51.6327
1.20634	21.3372	50.9434			1.2049	37.0743	51.6081
1.20921	21.2562	50.9455			1.20777	36.5216	51.5957
1.21207	21.3101	50.9381			1.21064	36.3287	51.5859
1.21494	21.3241	50.9372			1.2135	36.0863	51.5721
1.21781	21.2404	50.9404			1.21637	35.5855	51.5601
1.22067	21.2438	50.9382			1.21924	34.7454	51.5449
1.22354	21.1893	50.9349			1.2221	34.0071	51.5346
1.2264	21.1436	50.9395			1.22497	33.7698	51.5368
1.22927	21.1919	50.9387			1.22784	33.2885	51.5422
1.23214	21.173	50.9349			1.2307	33.1285	51.5337
1.235	21.1011	50.9353			1.23357	32.9893	51.5324
1.23787	21.094	50.9445			1.23643	32.6345	51.5424
1.24074	21.0654	50.949			1.2393	32.4019	51.5371
1.2436	21.0259	50.943			1.24217	32.1965	51.5351
1.24647	21.0091	50.9412			1.24503	32.1099	51.5316
1.24934	21.0348	50.9463			1.2479	31.9634	51.535
1.2522	21.0526	50.9531			1.25077	31.9583	51.5345
1.25507	21.0076	50.9532			1.25363	31.4087	51.526
1.25794	21.2433	50.9489			1.2565	31.1469	51.5343
1.2608	21.2024	50.954			1.25937	31.7859	51.5428
1.26367	20.9574	50.9557			1.26223	31.2768	51.5497
1.26653	21.1533	50.9554			1.2651	30.6843	51.5557
1.2694	21.2924	50.9602			1.26797	30.5581	51.566
1.27227	20.9473	50.9594			1.27083	30.4477	51.5745
1.27513	20.9025	50.9628			1.2737	30.3394	51.5763
1.278	21.0944	50.9729			1.27656	30.2639	51.5795
1.28087	20.9211	50.9713			1.27943	30.1427	51.5847
1.28373	20.9027	50.9693			1.2823	29.9423	51.5843
1.2866	20.8726	50.9776			1.28516	29.743	51.5932
1.28947	20.8175	50.989			1.28803	29.6887	51.5979
1.29233	20.8128	50.9902			1.2909	29.6595	51.5955
1.2952	20.8168	50.9866			1.29376	29.6566	51.6085
1.29807	20.7992	51.0005			1.29663	29.5619	51.6222
1.30093	20.7844	51.0116			1.2995	29.4162	51.628
1.3038	20.7817	51.0142			1.30236	29.4712	51.6375
1.30666	20.8332	51.0091			1.30523	29.271	51.6474
1.30953	20.85	51.0093			1.3081	29.1985	51.653
1.3124	20.8451	51.0229			1.31096	29.3454	51.6703
1.31526	20.9022	51.0329			1.31383	29.1955	51.6941
1.31813	20.9198	51.0362			1.31669	29.1025	51.7124
1.321	20.895	51.0365			1.31956	29.0846	51.7231
1.32386	20.9007	51.0386			1.32243	28.9982	51.7324
1.32673	20.9425	51.0418			1.32529	28.9149	51.735
1.3296	20.9269	51.0474			1.32816	28.9665	51.7371
1.33246	20.9503	51.0557			1.33103	28.9555	51.7451
1.33533	21.1402	51.0635			1.33389	28.9046	51.7493
1.3382	20.9505	51.0661			1.33676	28.8238	51.7585
1.34106	20.9231	51.074			1.33963	28.7049	51.7749
1.34393	20.9296	51.089			1.34249	28.7018	51.7845
1.34679	20.8661	51.0984			1.34536	28.9545	51.7885
1.34966	20.8424	51.0979			1.34823	28.9753	51.8091
1.35253	20.8531	51.0973			1.35109	28.5832	51.829
1.35539	20.8673	51.11			1.35396	28.4886	51.8376
1.35826	20.8876	51.1196			1.35682	28.5735	51.8471
1.36113	20.9219	51.1241			1.35969	28.6705	51.8658
1.36399	20.9175	51.131			1.36256	28.5472	51.8879
1.36686	20.9357	51.1378			1.36542	28.4353	51.9067
1.36973	21.0156	51.1453			1.36829	28.6269	51.9304
1.37259	21.007	51.1514			1.37116	28.8864	51.953
1.37546	21.0577	51.1581			1.37402	28.8778	51.9656
1.37833	21.0331	51.1649			1.37689	28.4531	51.9732
1.38119	20.9853	51.1731			1.37976	28.2453	51.9895
1.38406	21.0074	51.1753			1.38262	28.1932	52.0067
1.38692	21.0331	51.1791			1.38549	28.1552	52.0341
1.38979	21.0432	51.1939			1.38836	28.2046	52.0604
1.39266	21.2551	51.2099			1.39122	28.3296	52.074
1.39552	21.2713	51.2189			1.39409	28.2444	52.094
1.39839	21.1113	51.2285			1.39695	28.0534	52.1125
1.40126	21.0623	51.24			1.39982	28.1237	52.1267
1.40412	21.0345	51.2502			1.40269	28.2721	52.1509
1.40699	21.074	51.2527			1.40555	28.0689	52.1758
1.40986	21.0928	51.2632			1.40842	28.0245	52.1987
1.41272	21.0772	51.2738			1.41129	28.1835	52.2249
1.41559	21.065	51.2807			1.41415	28.2435	52.2492
1.41846	21.0762	51.2959			1.41702	28.0697	52.2712
1.42132	21.1137	51.3009			1.41989	27.9995	52.305
1.42419	21.1024	51.3042			1.42275	28.0732	52.3394
1.42705	21.1384	51.3169			1.42562	28.2787	52.3595
1.42992	21.2051	51.3274			1.42849	28.2173	52.3769
1.43279	21.2462	51.3328			1.43135	28.1921	52.3989
1.43565	21.2721	51.3439			1.43422	28.2599	52.4276
1.43852	21.2228	51.3558			1.43708	28.2157	52.4542
1.44139	21.2278	51.3757			1.43995	28.1162	52.4792
1.44425	21.2585	51.394			1.44282	28.0744	52.5163
1.44712	21.2806	51.404			1.44568	28.3168	52.5504
1.44999	21.2939	51.4161			1.44855	28.399	52.5824
1.45285	21.2934	51.4261			1.45142	28.17	52.6153
1.45572	21.3123	51.4363			1.45428	28.179	52.6472
1.45859	21.334	51.4497			1.45715	28.2051	52.6791
1.46145	21.341	51.4577			1.46002	28.0984	52.7093
1.46432	21.3681	51.4699			1.46288	28.1329	52.7422
1.46718	21.4103	51.4864			1.46575	28.235	52.7695
1.47005	21.4214	51.5001			1.46862	28.2631	52.8051
1.47292	21.402	51.5209			1.47148	28.0631	52.8483
1.47578	21.4162	51.536			1.47435	28.0059	52.8877
1.47865	21.5065	51.5483			1.47721	28.1154	52.9261
1.48152	21.5522	51.5642			1.48008	28.446	52.966
1.48438	21.6497	51.5772			1.48295	28.5091	53.0025
1.48725	21.4504	51.593			1.48581	28.383	53.0414
1.49012	21.4483	51.6172			1.48868	28.3834	53.0805
1.49298	21.4943	51.6369			1.49155	28.3628	53.1174
1.49585	21.5552	51.6443			1.49441	28.3162	53.1611
1.49872	21.4994	51.6514			1.49728	28.3237	53.2048
1.50158	21.4765	51.6742			1.50015	28.9011	53.2446
1.50445	21.4961	51.6991			1.50301	29.0691	53.2849
1.50731	21.6874	51.7141			1.50588	28.4852	53.3228
1.51018	21.852	51.737			1.50874	28.4877	53.3648
1.51305	21.6355	51.7578			1.51161	28.4918	53.4143
1.51591	21.5849	51.7782			1.51448	28.5001	53.4651
1.51878	21.6052	51.8021			1.51734	28.5772	53.5089
1.52165	21.6604	51.8246			1.52021	28.5521	53.5552
1.52451	21.6904	51.842			1.52308	28.4539	53.6133
1.52738	21.7739	51.8657			1.52594	28.5588	53.6703
1.53025	21.7841	51.8943			1.52881	28.9677	53.7203
1.53311	21.7687	51.913			1.53168	29.0877	53.7716
1.53598	21.8045	51.9393			1.53454	28.5311	53.8294
1.53885	21.7972	51.9731			1.53741	28.3835	53.8856
1.54171	21.8344	51.9969			1.54028	28.5132	53.9398
1.54458	21.8844	52.0192			1.54314	28.6278	53.9918
1.54744	21.9277	52.0474			1.54601	28.6364	54.0528
1.55031	21.9311	52.0806			1.54887	28.7173	54.125
1.55318	21.9203	52.1073			1.55174	28.8037	54.1863
1.55604	22.001	52.1322			1.55461	28.9416	54.25
1.55891	22.1059	52.1658			1.55747	28.9052	54.3168
1.56178	22.0975	52.2024			1.56034	28.9522	54.3802
1.56464	22.0439	52.2402			1.56321	28.9227	54.4493
1.56751	22.0369	52.2715			1.56607	28.933	54.5213
1.57038	22.0944	52.3081			1.56894	29.0085	54.596
1.57324	22.177	52.3534			1.57181	29.1183	54.6631
1.57611	22.2554	52.3912			1.57467	29.6126	54.7378
1.57898	22.2533	52.4275			1.57754	29.6446	54.8222
1.58184	22.2384	52.4741			1.58041	29.1889	54.9036
1.58471	22.2697	52.5238			1.58327	29.237	54.9818
1.58757	22.3097	52.5682			1.58614	29.5008	55.0608
1.59044	22.2935	52.6149			1.589	29.5694	55.1468
1.59331	22.3215	52.6762			1.59187	29.4674	55.2321
1.59617	22.3908	52.7433			1.59474	29.4693	55.3177
1.59904	22.4478	52.8009			1.5976	29.4847	55.4081
1.60191	22.5486	52.8571			1.60047	29.6782	55.5035
1.60477	22.6484	52.9147			1.60334	29.7315	55.5977
1.60764	22.6788	52.985			1.6062	29.7074	55.7058
1.61051	22.6994	53.0676			1.60907	29.7857	55.8135
1.61337	22.8446	53.1531			1.61194	29.7678	55.9159
1.61624	22.7876	53.2446			1.6148	29.7755	56.0237
1.61911	22.8507	53.3385			1.61767	29.8271	56.1314
1.62197	22.9535	53.4412			1.62054	29.9751	56.2521
1.62484	22.9925	53.5476			1.6234	29.9388	56.3601
1.6277	23.0263	53.6661			1.62627	29.9411	56.4598
1.63057	23.1874	53.7978			1.62913	30.035	56.5737
1.63344	23.4661	53.9324			1.632	30.2039	56.6966
1.6363	23.4121	54.0724			1.63487	30.2909	56.8158
1.63917	23.4278	54.2329			1.63773	30.3362	56.9306
1.64204	23.5461	54.4159			1.6406	30.3583	57.0559
1.6449	23.6289	54.6085			1.64347	30.2858	57.1793
1.64777	23.8505	54.8227			1.64633	30.3109	57.2995
1.65064	23.9685	55.0518			1.6492	30.4151	57.4235
1.6535	24.035	55.3031			1.65207	30.6465	57.5532
1.65637	24.2122	55.5878			1.65493	30.6797	57.6827
1.65924	24.3906	55.8966			1.6578	30.7127	57.804
1.6621	24.5983	56.2379			1.66067	30.7757	57.9298
1.66497	24.766	56.6143			1.66353	30.6847	58.0669
1.66783	24.9528	57.0248			1.6664	30.6729	58.1986
1.6707	25.1745	57.4882			1.66926	30.7544	58.3321
1.67357	25.4761	58.0001			1.67213	30.8976	58.4632
1.67643	25.7684	58.5666			1.675	31.0592	58.5898
1.6793	26.039	59.1957			1.67786	31.2238	58.7273
1.68217	26.4137	59.8973			1.68073	31.0949	58.8564
1.68503	26.7792	60.6868			1.6836	31.1671	58.9831
1.6879	27.2665	61.5621			1.68646	31.3814	59.1173
1.69077	27.7284	62.5386			1.68933	31.2924	59.256
1.69363	28.1437	63.6268			1.69219	31.312	59.3917
1.6965	28.7101	64.8291			1.69506	31.4371	59.5182
1.69936	29.3371	66.1563			1.69793	31.4475	59.6495
1.70223	30.0655	67.6333			1.7008	31.5471	59.7762
1.7051	30.9668	69.2563			1.70366	31.9012	59.9018
1.70796	31.5618	71.0272			1.70653	31.8369	60.0338
1.71083	32.2975	72.9538			1.70939	31.8325	60.1674
1.7137	33.2548	75.052			1.71226	31.9647	60.3046
1.71656	34.3103	77.326			1.71513	31.8957	60.443
1.71943	35.4462	79.7667			1.71799	32.5724	60.5783
1.7223	36.7018	82.3954			1.72086	32.7308	60.7159
1.72516	37.9124	85.1975			1.72373	32.1408	60.8607
1.72803	39.3749	88.159			1.72659	32.4876	61.0076
1.7309	40.9524	91.2842			1.72946	32.8683	61.1589
1.73376	42.557	94.5502			1.73232	42.4029	61.315
1.73663	44.2435	97.9565			1.73519	32.5061	61.4824
1.73949	46.0784	101.484			1.73806	32.2217	61.6596
1.74236	47.9487	105.109			1.74093	32.0671	61.845
1.74523	50.0831	108.841			1.74379	32.2036	62.0438
1.74809	52.2122	112.653			1.74666	32.2872	62.2558
1.75096	54.4563	116.519			1.74952	32.2044	62.4928
1.75383	56.5755	120.454			1.75239	32.2438	62.7535
1.75669	58.9268	124.406			1.75526	32.6224	63.0324
1.75956	61.3841	128.379			1.75812	32.2587	63.3407
1.76243	63.7548	132.351			1.76099	32.2529	63.6802
1.76529	66.1114	136.29			1.76386	32.354	64.0645
1.76816	68.4494	140.189			1.76672	32.3755	64.4958
1.77103	70.9185	144.016			1.76959	32.3908	64.9708
1.77389	73.447	147.776			1.77245	32.5005	65.4941
1.77676	76.0036	151.453			1.77532	32.558	66.0893
1.77962	78.7055	155.03			1.77819	32.5561	66.7661
1.78249	81.4274	158.499			1.78106	32.5951	67.5341
1.78536	83.7114	161.857			1.78392	32.8776	68.3983
1.78822	86.1004	165.083			1.78679	33.0791	69.364
1.79109	88.5597	168.17			1.78965	33.0759	70.4492
1.79396	90.9459	171.098			1.79252	33.1297	71.6695
1.79682	93.1508	173.866			1.79539	33.2636	73.0273
1.79969	95.0623	176.479			1.79825	33.5651	74.5417
1.80256	97.1287	178.92			1.80112	33.9501	76.2239
1.80542	99.2178	181.183			1.80399	34.0751	78.0865
1.80829	101.354	183.26	369.459		1.80685	34.2147	80.1531
1.81116	103.223	185.151	371.916		1.80972	34.4856	82.4298
1.81402	104.932	186.862	374.302		1.81258	34.9913	84.9437
1.81689	106.511	188.376	376.635		1.81545	35.1476	87.6952
1.81975	108.022	189.695	378.843		1.81832	35.6797	90.7015
1.82262	109.465	190.824	380.989		1.82118	36.1714	93.9821
1.82549	110.915	191.751	383.063		1.82405	36.6711	97.5361
1.82835	111.985	192.477	385.028		1.82692	37.2574	101.382
1.83122	112.715	193.012	387.035		1.82978	37.7747	105.519
1.83409	113.815	193.348	389.038		1.83265	38.4243	109.945
1.83695	114.536	193.485	390.956		1.83552	39.0938	114.684
1.83982	115.031	193.43	392.643		1.83838	39.9088	119.715
1.84269	115.628	193.192	394.277		1.84125	40.8743	125.061
1.84555	116.015	192.781	395.99		1.84412	42.4693	130.709
1.84842	116.183	192.194	397.578		1.84698	43.0639	136.629
1.85129	116.272	191.434	399.226		1.84985	43.7965	142.834
1.85415	116.315	190.517	400.766		1.85271	45.0124	149.295
1.85702	116.253	189.445	402.088		1.85558	46.3978	156.005
1.85988	115.773	188.219	403.176		1.85845	48.358	162.92
1.86275	115.232	186.852	404.219		1.86131	50.8318	169.999
1.86562	114.561	185.352	405.185		1.86418	50.924	177.248
1.86848	113.915	183.731	406.064		1.86705	52.1907	184.605
1.87135	113.159	181.995	406.808		1.86991	53.4961	192.051
1.87422	112.769	180.153	407.372		1.87278	55.5571	199.543
1.87708	111.59	178.232	407.913		1.87565	58.1584	207.018
1.87995	110.349	176.215	408.667		1.87851	59.2946	214.457
1.88282	109.414	174.111	409.773		1.88138	59.8828	221.801
1.88568	108.971	171.943	410.35		1.88425	61.6312	228.987	125.902
1.88855	107.096	169.717	410.73		1.88711	63.5386	235.994	126.705
1.89142	105.479	167.438	411.128		1.88998	65.3727	242.722	127.603
1.89428	104.086	165.109	411.424		1.89285	67.0021	249.171	128.643
1.89715	102.557	162.752	411.485		1.89571	68.6219	255.289	129.827
1.90001	101.095	160.36	411.552		1.89858	70.4874	261.001	131.036
1.90288	99.564	157.94	411.565		1.90144	72.0728	266.304	132.246
1.90575	97.9607	155.514	411.54		1.90431	73.4646	271.13	133.494
1.90861	96.428	153.074	408.765		1.90718	74.9989	275.454	134.86
1.91148	95.8093	150.628			1.91004	76.5144	279.231	136.239
1.91435	94.1106	148.19			1.91291	77.9569	282.449	137.613
1.91721	91.5024	145.77			1.91578	79.3632	285.076	138.981
1.92008	90.0644	143.355			1.91864	80.5211	287.079	140.454
1.92295	88.2541	140.954			1.92151	81.5689	288.476	141.966
1.92581	86.5125	138.572			1.92438	82.7184	289.24	143.49
1.92868	84.8947	136.214			1.92724	83.619	289.361	145.168
1.93155	83.2504	133.886			1.93011	84.3261	288.859	146.868
1.93441	81.6268	131.592			1.93298	85.0163	287.745	148.425
1.93728	79.9419	129.319			1.93584	85.4621	286.024	149.907
1.94014	78.2873	127.079			1.93871	85.9634	283.698	151.452
1.94301	76.605	124.893			1.94157	86.1611	280.824	152.988
1.94588	75.1008	122.739			1.94444	86.5759	277.427	154.503
1.94874	73.4921	120.621			1.94731	86.5037	273.526	156.02
1.95161	71.9678	118.55			1.95017	86.114	269.158	157.55
1.95448	70.5025	116.534			1.95304	85.6516	264.346	159.089
1.95734	69.2716	114.561			1.95591	85.3656	259.156	160.492
1.96021	67.8141	112.622			1.95877	84.8585	253.617	161.928
1.96307	66.0833	110.746			1.96164	84.3948	247.778	163.38
1.96594	64.8115	108.924			1.9645	83.6401	241.692	164.876
1.96881	63.4989	107.133			1.96737	82.432	235.373	166.321
1.97168	62.5715	105.397			1.97024	81.465	228.879	167.684
1.97454	60.8829	103.719			1.97311	80.2889	222.262	169.022
1.97741	59.4772	102.086			1.97597	79.1707	215.538	170.354
1.98027	58.3389	100.5			1.97884	78.0107	208.767	171.68
1.98314	56.8594	98.9653			1.9817	76.62	201.962	173.192
1.98601	55.5258	97.4848			1.98457	75.1401	195.186	174.999
1.98887	54.4983	96.0493			1.98744	73.6357	188.486	176.585
1.99174	53.3695	94.6562			1.9903	72.2026	181.862	177.874
1.99461	52.3162	93.3199			1.99317	70.8227	175.359	178.759
1.99747	51.1678	92.0308			1.99604	69.4776	168.974	179.872
2.00034	50.1556	90.7821			1.9989	67.7956	162.752
2.0032	49.1537	89.5852			2.00177	66.0331	156.732
2.00607	48.169	88.4394			2.00463	64.5143	150.886
2.00894	47.2208	87.327			2.0075	63.0058	145.239
2.0118	46.2682	86.2615			2.01037	61.6223	139.819
2.01467	45.4039	85.2376			2.01323	61.192	134.627
2.01754	44.6602	84.2474			2.0161	59.4726	129.674
2.0204	44.0196	83.3062			2.01897	57.0847	124.938
2.02327	43.1947	82.4075			2.02183	55.4813	120.448
2.02614	42.4157	81.5353			2.0247	53.8901	116.203
2.029	41.683	80.6986			2.02757	52.5387	112.197
2.03187	40.9448	79.9039			2.03043	51.235	108.428
2.03474	40.2822	79.1404			2.0333	50.2307	104.87
2.0376	39.6466	78.4126			2.03617	48.9916	101.542
2.04047	39.0868	77.7155			2.03903	47.4406	98.4363
2.04333	38.5253	77.049			2.0419	46.2501	95.525
2.0462	37.8672	76.4085			2.04476	44.989	92.8155
2.04907	37.3231	75.7975			2.04763	43.8561	90.2975
2.05193	36.8512	75.2121			2.0505	42.9988	87.958
2.0548	36.4071	74.6501			2.05336	42.0064	85.7828
2.05767	35.9103	74.1186			2.05623	40.8654	83.7653
2.06053	35.4675	73.6118			2.0591	40.0117	81.9065
2.0634	35.0143	73.1296			2.06196	39.2412	80.1955
2.06627	34.5872	72.6637			2.06483	38.6473	78.6169
2.06913	34.2066	72.2083			2.0677	37.7448	77.1581
2.072	33.8149	71.7812			2.07056	36.733	75.8121
2.07487	33.4507	71.3727			2.07343	36.0239	74.5777
2.07773	33.2187	70.9799			2.0763	35.5971	73.4414
2.0806	33.3347	70.6044			2.07916	35.1259	72.4001
2.08346	32.6783	70.2428			2.08203	35.0439	71.4432
2.08633	32.2078	69.9054			2.08489	34.3765	70.5615
2.0892	31.9949	69.5827			2.08776	33.281	69.7603
2.09206	31.6502	69.2707			2.09063	33.1882	69.0156
2.09493	31.3036	68.9646			2.09349	32.9935	68.3217
2.0978	31.1258	68.6684			2.09636	31.9484	67.6893
2.10066	30.9785	68.3865			2.09923	31.5781	67.107
2.10353	30.5519	68.1216			2.10209	31.0725	66.5696
2.1064	30.2734	67.8694			2.10496	30.7531	66.0719
2.10926	30.0434	67.6186			2.10783	30.5577	65.612
2.11213	29.8195	67.3799			2.11069	30.3517	65.1938
2.115	29.6622	67.1526			2.11356	29.7812	64.8021
2.11786	29.4797	66.9283			2.11643	29.4751	64.4257
2.12073	29.4005	66.7166			2.11929	29.2476	64.0801
2.12359	29.1475	66.5174			2.12216	29.2937	63.755
2.12646	28.9226	66.314			2.12502	29.0361	63.4505
2.12933	28.827	66.1184			2.12789	28.5363	63.1745
2.13219	28.643	65.9333			2.13076	28.3846	62.9086
2.13506	28.425	65.7444			2.13362	28.1596	62.6512
2.13793	28.2447	65.5687			2.13649	27.9739	62.41
2.14079	28.1036	65.4073			2.13936	27.9486	62.186
2.14366	27.992	65.2396			2.14222	27.7721	61.9641
2.14653	27.942	65.0736			2.14509	27.6165	61.7436
2.14939	27.897	64.9215			2.14796	27.4295	61.5424
2.15226	27.6517	64.7764			2.15082	27.3844	61.3524
2.15513	27.5335	64.6314			2.15369	27.2721	61.167
2.15799	27.3935	64.494			2.15656	27.0265	60.9912
2.16086	27.6756	64.362			2.15942	26.873	60.8113
2.16372	27.641	64.2156			2.16229	26.8429	60.6302
2.16659	27.0741	64.079			2.16515	26.6542	60.4607
2.16946	27.0494	63.9542			2.16802	26.4765	60.2958
2.17232	26.8785	63.8211			2.17089	26.4913	60.1313
2.17519	26.7243	63.6933			2.17375	26.329	59.9664
2.17806	26.7528	63.5708			2.17662	26.2674	59.8055
2.18092	26.8039	63.4525			2.17949	26.2292	59.6561
2.18379	26.499	63.3388			2.18235	25.9264	59.5095
2.18666	26.4942	63.2251			2.18522	25.8479	59.361
2.18952	26.6218	63.1084			2.18809	25.8248	59.2182
2.19239	26.3261	62.9903			2.19095	25.7098	59.0785
2.19526	26.1395	62.8822			2.19382	25.7148	58.9331
2.19812	26.1164	62.7761			2.19669	25.7487	58.786
2.20099	26.0152	62.6733			2.19955	25.6715	58.6521
2.20385	26.0063	62.569			2.20242	25.5034	58.5235
2.20672	26.0262	62.4618			2.20528	25.514	58.3875
2.20959	25.8123	62.3668			2.20815	25.5056	58.2543
2.21245	25.7132	62.274			2.21102	25.5822	58.1197
2.21532	25.6796	62.1698			2.21388	25.5161	57.9958
2.21819	25.8989	62.0558			2.21675	25.3772	57.874
2.22105	25.6501	61.9608			2.21962	25.3391	57.7392
2.22392	25.4824	61.8686			2.22248	25.2764	57.6182
2.22679	25.4039	61.7645			2.22535	25.1691	57.5091
2.22965	25.2797	61.6696			2.22822	25.1509	57.3857
2.23252	25.2258	61.5772			2.23108	24.9963	57.2566
2.23539	25.1821	61.4819			2.23395	24.8852	57.1422
2.23825	25.1242	61.3933			2.23682	24.8824	57.0243
2.24112	25.0944	61.2981			2.23968	24.8726	56.9052
2.24398	25.1192	61.208			2.24255	24.8745	56.7989
2.24685	25.0049	61.1216			2.24541	24.9826	56.6931
2.24972	24.8972	61.0261			2.24828	24.7958	56.5852
2.25258	24.8789	60.9323			2.25115	24.7023	56.4821
2.25545	24.8517	60.8466			2.25401	24.7931	56.3798
2.25832	24.7397	60.7627			2.25688	24.7394	56.2859
2.26118	24.6621	60.6807			2.25975	24.5119	56.196
2.26405	24.6147	60.5975			2.26261	24.3728	56.0983
2.26692	24.6161	60.5056			2.26548	24.4229	56.0012
2.26978	24.5991	60.4168			2.26835	24.4961	55.912
2.27265	24.4781	60.3336			2.27121	24.4169	55.8209
2.27552	24.4432	60.2531			2.27408	24.5545	55.7276
2.27838	24.3703	60.1671			2.27694	24.695	55.6335
2.28125	24.3165	60.0769			2.27981	24.5091	55.5441
2.28411	24.2843	59.9838			2.28268	24.7023	55.4561
2.28698	24.2283	59.8966			2.28554	24.925	55.3684
2.28985	24.2253	59.8153			2.28841	24.1547	55.2935
2.29271	24.2864	59.7323			2.29128	24.1105	55.209
2.29558	24.0936	59.645			2.29414	24.2007	55.1256
2.29845	23.9785	59.5595			2.29701	24.2762	55.051
2.30131	23.9367	59.4639			2.29988	24.1721	54.9712
2.30418	23.9984	59.3767			2.30274	24.1091	54.8955
2.30705	24.0443	59.303			2.30561	24.1133	54.8218
2.30991	23.8391	59.2196			2.30848	24.1311	54.7485
2.31278	23.7897	59.1327			2.31134	24.1142	54.6747
2.31565	23.744	59.0409			2.31421	23.9694	54.6081
2.31851	23.8527	58.9419			2.31707	23.7665	54.5401
2.32138	23.9626	58.8514			2.31994	23.8306	54.4634
2.32424	23.6374	58.7722			2.32281	23.8798	54.3942
2.32711	23.5446	58.6924			2.32567	23.8469	54.3359
2.32998	23.5004	58.6068			2.32854	23.855	54.2657
2.33284	23.4588	58.5197			2.33141	23.8256	54.1878
2.33571	23.5157	58.4363			2.33427	23.8697	54.1196
2.33858	23.5502	58.3514			2.33714	23.8357	54.0515
2.34144	23.3381	58.2719			2.34001	23.7154	53.9835
2.34431	23.345	58.1957			2.34287	23.6982	53.9236
2.34718	23.3221	58.1061			2.34574	23.7387	53.8578
2.35004	23.2111	58.0182			2.34861	23.748	53.7897
2.35291	23.2158	57.9375			2.35147	23.8154	53.7376
2.35577	23.1833	57.8547			2.35434	23.7423	53.6823
2.35864	23.0845	57.7758			2.3572	23.6753	53.6218
2.36151	23.0314	57.6979			2.36007	23.6926	53.5642
2.36437	23.0073	57.6191			2.36294	23.7198	53.5076
2.36724	23.0165	57.5437			2.3658	23.7237	53.4617
2.37011	22.926	57.4738			2.36867	23.5771	53.4199
2.37297	22.88	57.4028			2.37154	23.5092	53.3696
2.37584	22.8296	57.336			2.3744	23.4729	53.3239
2.37871	22.7802	57.2592			2.37727	23.4635	53.287
2.38157	22.7535	57.1904			2.38014	23.4836	53.2431
2.38444	22.7354	57.1344			2.383	23.527	53.2034
2.38731	22.7218	57.0676			2.38587	23.6086	53.1651
2.39017	22.7172	57.0081			2.38874	23.6005	53.1178
2.39304	22.7017	56.9543			2.3916	23.5585	53.0779
2.3959	22.6519	56.9008			2.39447	23.6796	53.0472
2.39877	22.6486	56.854			2.39733	23.6044	53.0142
2.40164	22.6319	56.8066			2.4002	23.5267	52.991
2.4045	22.6255	56.753			2.40307	23.8082	52.9618
2.40737	22.601	56.7048			2.40593	23.7055	52.94
2.41024	22.5326	56.6744			2.4088	23.4184	52.9325
2.4131	22.5167	56.6423			2.41167	23.459	52.9196
2.41597	22.6563	56.6037			2.41453	23.4522	52.911
2.41884	22.7297	56.5656			2.4174	23.4468	52.8978
2.4217	22.6586	56.5409			2.42027	23.4372	52.8942
2.42457	22.4854	56.523			2.42313	23.5592	52.8971
2.42744	22.3738	56.4957			2.426	23.5788	52.9093
2.4303	22.3935	56.4734			2.42887	23.5369	52.9163
2.43317	22.6496	56.4567			2.43173	23.5607	52.9227
2.43603	23.3337	56.4428			2.4346	23.4402	52.941
2.4389	22.5764	56.4295			2.43746	23.3826	52.956
2.44177	22.3074	56.4185			2.44033	23.3694	52.9785
2.44463	22.2921	56.4075			2.4432	23.4029	53.0032
2.4475	22.2883	56.4062			2.44606	23.3467	53.0108
2.45037	22.2589	56.4085			2.44893	23.2684	53.0104
2.45323	22.2697	56.41			2.4518	23.299	53.014
2.4561	22.2931	56.4087			2.45466	23.352	53.0101
2.45897	22.2624	56.4126			2.45753	23.224	52.9939
2.46183	22.2676	56.4232			2.4604	23.203	52.968
2.4647	22.2644	56.4255			2.46326	23.3635	52.9349
2.46757	22.2556	56.4332			2.46613	23.3919	52.9018
2.47043	22.2321	56.4507			2.469	23.3578	52.8654
2.4733	22.2005	56.47			2.47186	23.4566	52.8305
2.47616	22.192	56.4886			2.47473	23.4324	52.7921
2.47903	22.1781	56.5074			2.47759	23.3287	52.751
2.4819	22.1738	56.5321			2.48046	23.4189	52.7277
2.48476	22.2011	56.5578			2.48333	23.4642	52.7071
2.48763	22.2853	56.5865			2.48619	23.4047	52.6894
2.4905	22.3046	56.6262			2.48906	23.4255	52.6883
2.49336	22.3422	56.6664			2.49193	23.6461	52.697
2.49623	22.4196	56.7156			2.49479	24.0632	52.7116
2.4991	22.2688	56.7789			2.49766	23.919	52.7402
2.50196	22.2452	56.8521			2.50053	23.615	52.776
2.50483	22.3655	56.9574			2.50339	23.6285	52.8199
2.5077	22.5168	57.0947			2.50626	23.509	52.8782
2.51056	22.2455	57.2782			2.50913	23.4278	52.9383
2.51343	22.2415	57.5163			2.51199	23.4677	53.0018
2.51629	22.2556	57.8143			2.51486	23.3958	53.0713
2.51916	22.2137	58.1989			2.51772	23.3911	53.1394
2.52203	22.193	58.6687			2.52059	23.502	53.2118
2.52489	22.223	59.2422			2.52346	23.5284	53.292
2.52776	22.2703	59.9338			2.52632	23.6006	53.3617
2.53063	22.1573	60.7383			2.52919	23.5902	53.4294
2.53349	22.1147	61.678			2.53206	23.5325	53.5072
2.53636	22.146	62.7684			2.53492	23.5434	53.5816
2.53923	22.2309	64.0021			2.53779	23.4058	53.6535
2.54209	22.3128	65.3523			2.54066	23.424	53.7219
2.54496	22.2834	66.7961			2.54352	23.7109	53.7681
2.54783	22.2962	68.3073			2.54639	23.431	53.8017
2.55069	22.354	69.8368			2.54926	23.3561	53.835
2.55356	22.4126	71.3465			2.55212	23.3457	53.8492
2.55642	22.5331	72.7714			2.55499	23.261	53.8357
2.55929	22.6375	74.0609			2.55785	23.2939	53.8051
2.56216	22.762	75.1599			2.56072	23.3628	53.7557
2.56502	22.83	76.0126			2.56359	23.3989	53.6937
2.56789	22.9327	76.595			2.56645	23.674	53.6194
2.57076	23.1611	76.8986			2.56932	23.8303	53.532
2.57362	23.3088	76.9255			2.57219	23.6955	53.4302
2.57649	23.4039	76.6999			2.57505	23.6994	53.3187
2.57936	23.5885	76.2305			2.57792	23.7471	53.2092
2.58222	23.6729	75.5506			2.58079	23.609	53.0964
2.58509	23.8276	74.712			2.58365	23.7079	52.9793
2.58796	24.3191	73.7441			2.58652	23.8874	52.8637
2.59082	23.814	72.681			2.58939	23.7748	52.76
2.59369	23.81	71.5562			2.59225	23.7414	52.6762
2.59655	23.7884	70.3962			2.59512	23.7894	52.6086
2.59942	23.7725	69.2296			2.59798	23.7482	52.5537
2.60229	23.8455	68.0895			2.60085	23.7811	52.5212
2.60515	23.9341	66.9932			2.60372	23.7929	52.5127
2.60802	23.7116	65.9537			2.60658	23.8677	52.5181
2.61089	23.5357	64.9835			2.60945	23.9487	52.5408
2.61375	23.4504	64.0931			2.61232	23.8952	52.5875
2.61662	23.7987	63.3023			2.61518	23.9416	52.6483
2.61949	23.6733	62.6002			2.61805	23.9523	52.7143
2.62235	23.3304	61.9803			2.62092	23.9995	52.7755
2.62522	23.3489	61.4482			2.62378	24.0799	52.8419
2.62809	23.2106	60.988			2.62665	23.9378	52.9077
2.63095	23.2298	60.5813			2.62952	23.9051	52.9608
2.63382	23.6019	60.2343			2.63238	23.9243	53.014
2.63668	23.6413	59.9363			2.63525	23.9867	53.0638
2.63955	23.0128	59.6622			2.63811	23.9702	53.1045
2.64242	22.9183	59.4063			2.64098	23.8141	53.1378
2.64528	22.9015	59.1552			2.64385	23.7644	53.1721
2.64815	22.7741	58.9089			2.64671	23.9397	53.2195
2.65102	22.6207	58.671			2.64958	23.9835	53.2594
2.65388	22.5092	58.4344			2.65245	23.752	53.2927
2.65675	22.4282	58.1863			2.65531	23.7429	53.3368
2.65962	22.3294	57.9275			2.65818	23.8552	53.3862
2.66248	22.3335	57.685			2.66105	23.7883	53.4374
2.66535	22.6026	57.4495			2.66391	23.8038	53.4858
2.66822	22.3163	57.2206			2.66678	23.7157	53.5169
2.67108	22.0129	57.0164			2.66965	23.6818	53.5337
2.67395	21.9548	56.8219			2.67251	23.6324	53.5401
2.67681	21.9167	56.6321			2.67538	23.6745	53.5335
2.67968	21.9863	56.4534			2.67824	23.7828	53.5167
2.68255	22.4017	56.2852			2.68111	23.8207	53.4774
2.68541	21.8717	56.1133			2.68398	24.1601	53.4263
2.68828	21.6198	55.9534			2.68684	24.3064	53.3654
2.69115	21.4933	55.7978			2.68971	24.1428	53.2951
2.69401	21.4311	55.6334			2.69258	24.4388	53.2086
2.69688	21.4584	55.4798			2.69544	24.5695	53.1092
2.69975	21.5495	55.3231			2.69831	24.584	53.0241
2.70261	21.5693	55.1546			2.70118	24.48	52.9328
2.70548	21.719	54.9916			2.70404	24.534	52.8298
2.70835	21.7927	54.8226			2.70691	24.5271	52.7338
2.71121	21.7763	54.6489			2.70978	24.5734	52.649
2.71408	21.7495	54.4912			2.71264	24.7319	52.5632
2.71694	21.7104	54.3425			2.71551	24.7494	52.4755
2.71981	21.7256	54.1898			2.71837	24.5426	52.4026
2.72268	21.7597	54.043			2.72124	24.4328	52.3387
2.72554	21.7468	53.9088			2.72411	24.4232	52.2715
2.72841	21.6519	53.7811			2.72697	24.427	52.2105
2.73128	21.6346	53.6635			2.72984	24.3753	52.1631
2.73414	21.728	53.5513			2.73271	24.356	52.1158
2.73701	21.6874	53.4447			2.73557	24.2838	52.0676
2.73988	21.6785	53.349			2.73844	24.1438	52.0233
2.74274	21.6954	53.2551			2.74131	24.1932	51.9863
2.74561	21.4564	53.1659			2.74417	24.1963	51.951
2.74848	21.4925	53.0926			2.74704	23.928	51.9162
2.75134	21.549	53.0285			2.74991	23.7837	51.8892
2.75421	21.3488	52.9683			2.75277	23.7403	51.864
2.75707	21.43	52.9104			2.75564	23.5324	51.8439
2.75994	21.3625	52.8569			2.7585	23.395	51.8168
2.76281	21.1705	52.8042			2.76137	23.3577	51.7859
2.76567	21.1241	52.7538			2.76424	23.2584	51.7656
2.76854	21.0727	52.7109			2.7671	23.2199	51.7474
2.77141	21.0074	52.6676			2.76997	23.011	51.7323
2.77427	20.9646	52.6313			2.77284	22.9198	51.7069
2.77714	20.8216	52.6056			2.7757	22.8492	51.6957
2.78001	20.719	52.5777			2.77857	22.8424	51.6749
2.78287	20.5813	52.5447			2.78144	22.94	51.6495
2.78574	20.561	52.5166			2.7843	23.2183	51.6377
2.78861	20.5049	52.491			2.78717	22.9977	51.6186
2.79147	20.461	52.4685			2.79004	23.1884	51.6102
2.79434	20.4274	52.4496			2.7929	24.0935	51.5963
2.7972	20.4243	52.4273			2.79577	23.3943	51.5849
2.80007	20.4694	52.4036			2.79863	22.7629	51.5854
2.80294	20.375	52.3818			2.8015	22.696	51.5767
2.8058	20.329	52.3665			2.80437	22.7061	51.56
2.80867	20.3862	52.3573			2.80723	22.7803	51.5453
2.81154	20.9766	52.341			2.8101	22.6272	51.5318
2.8144	20.9273	52.3229			2.81297	22.653	51.521
2.81727	20.3954	52.3112			2.81583	22.8573	51.5112
2.82014	20.2746	52.2999			2.8187	22.9169	51.5017
2.823	20.239	52.2915			2.82157	22.9083	51.4983
2.82587	20.2497	52.2724			2.82443	22.6733	51.4911
2.82873	20.2685	52.2575			2.8273	22.6418	51.4755
2.8316	20.2742	52.2436			2.83017	22.7194	51.4659
2.83447	20.2698	52.2296			2.83303	22.826	51.4524
2.83733	20.2715	52.2282			2.8359	22.8281	51.4418
2.8402	20.2516	52.22			2.83876	22.5547	51.4312
2.84307	20.2452	52.2127			2.84163	22.5013	51.4252
2.84593	20.2168	52.2062			2.8445	22.6849	51.416
2.8488	20.2127	52.1979			2.84736	22.8797	51.4049
2.85167	20.2595	52.1898			2.85023	22.6665	51.4008
2.85453	20.2144	52.1751			2.8531	22.6753	51.3901
2.8574	20.1986	52.163			2.85596	22.6693	51.3856
2.86027	20.1932	52.153			2.85883	22.7783	51.3794
2.86313	20.2189	52.1412			2.8617	22.7686	51.3651
2.866	20.2349	52.1323			2.86456	22.4806	51.3534
2.86886	20.2322	52.1208			2.86743	22.4622	51.3481
2.87173	20.205	52.1131			2.8703	22.5484	51.3375
2.8746	20.2361	52.1047			2.87316	22.5335	51.3286
2.87746	20.2904	52.0895			2.87603	22.506	51.323
2.88033	20.1927	52.0862			2.87889	22.6053	51.3158
2.8832	20.2093	52.0854			2.88176	22.4656	51.3171
2.88606	20.2381	52.0711			2.88463	22.4635	51.3108
2.88893	20.1658	52.0565			2.88749	22.5772	51.2981
2.8918	20.1525	52.0488			2.89036	22.6497	51.2983
2.89466	20.1316	52.0431			2.89323	22.5995	51.2969
2.89753	20.1398	52.0367			2.89609	22.422	51.2829
2.9004	20.1476	52.0319			2.89896	22.3781	51.2761
2.90326	20.2517	52.0281			2.90183	22.6034	51.2704
2.90613	20.4403	52.0192			2.90469	22.6727	51.2688
2.90899	20.1855	52.016			2.90756	22.5046	51.2651
2.91186	20.1583	52.0145			2.91043	22.545	51.2642
2.91473	20.149	52.0105			2.91329	22.6458	51.2575
2.91759	20.109	52.0029			2.91616	22.637	51.2497
2.92046	20.0941	51.9964			2.91902	22.4636	51.2446
2.92333	20.1057	51.9871			2.92189	22.3972	51.2254
2.92619	20.1084	51.9724			2.92476	22.3776	51.2208
2.92906	20.1238	51.9618			2.92762	22.377	51.2259
2.93193	20.1548	51.9572			2.93049	22.3956	51.2251
2.93479	20.1161	51.9586			2.93336	22.3399	51.2155
2.93766	20.0954	51.9544			2.93622	22.3035	51.2097
2.94053	20.0966	51.949			2.93909	22.3276	51.2027
2.94339	20.1531	51.9487			2.94196	22.3118	51.2008
2.94626	20.1293	51.9473			2.94482	22.2761	51.2003
2.94912	20.091	51.9469			2.94769	22.4048	51.1991
2.95199	20.0957	51.9409			2.95055	22.3714	51.192
2.95486	20.078	51.9319			2.95342	22.3212	51.1842
2.95772	20.0695	51.9261			2.95629	22.5455	51.1841
2.96059	20.0776	51.9209			2.95915	22.5542	51.1859
2.96346	20.0719	51.9162			2.96202	22.4048	51.1894
2.96632	20.0612	51.9087			2.96489	22.3037	51.1767
2.96919	20.0566	51.9048			2.96775	22.3065	51.166
2.97206	20.0483	51.9054			2.97062	22.3645	51.1617
2.97492	20.0542	51.9023			2.97349	22.324	51.1557
2.97779	20.13	51.896			2.97635	22.3097	51.1517
2.98066	20.1725	51.8927			2.97922	22.3666	51.1526
2.98352	20.0629	51.8912			2.98209	22.3205	51.1513
2.98639	20.0684	51.8837			2.98495	22.2848	51.1529
2.98925	20.1345	51.8824			2.98782	22.3556	51.159
2.99212	20.0967	51.8721			2.99068	22.4227	51.1562
2.99499	20.0735	51.8605			2.99355	22.3972	51.1552
2.99785	20.0569	51.8616			2.99642	22.3338	51.1515
3.00072	20.063	51.8631			2.99928	22.2663	51.1474
3.00359	20.0822	51.8599			3.00215	22.2741	51.1486
3.00645	20.1054	51.8535			3.00502	22.3379	51.1465
3.00932	20.0698	51.8554			3.00788	22.5424	51.146
3.01219	20.0392	51.8523			3.01075	22.5907	51.15
3.01505	20.043	51.8515			3.01362	22.3148	51.1518
3.01792	20.0477	51.846			3.01648	22.3477	51.1508
3.02079	20.0716	51.837			3.01935	22.3876	51.1516
3.02365	20.1485	51.8357			3.02222	22.3562	51.1535
3.02652	20.1163	51.8371			3.02508	22.3276	51.1545
3.02938	20.0824	51.8277			3.02795	22.3317	51.1515
3.03225	20.0594	51.8197			3.03081	22.2943	51.1552
3.03512	20.047	51.8146			3.03368	22.2971	51.1538
3.03798	20.0299	51.8178			3.03655	22.3529	51.1443
3.04085	20.0083	51.8244			3.03941	22.3142	51.1473
3.04372	20.1657	51.8161			3.04228	22.2844	51.1484
3.04658	20.1829	51.8153			3.04515	22.3241	51.144
3.04945	20.011	51.8183			3.04801	22.3762	51.1403
3.05232	20.0114	51.8218			3.05088	22.43	51.1268
3.05518	20.0429	51.8213			3.05375	22.4515	51.1243
3.05805	20.0746	51.8126			3.05661	22.444	51.1335
3.06092	20.0538	51.8115			3.05948	23.1206	51.1308
3.06378	20.1771	51.8197			3.06235	22.6251	51.1233
3.06665	20.1684	51.8259			3.06521	22.3369	51.1229
3.06951	20.0206	51.8265			3.06808	22.3507	51.1165
3.07238	19.9931	51.8296			3.07094	22.5106	51.1013
3.07525	20.021	51.8337			3.07381	22.4764	51.0991
3.07811	20.0203	51.8341			3.07668	22.3837	51.0961
3.08098	19.9941	51.8369			3.07954	22.2899	51.0924
3.08385	20.0077	51.838			3.08241	22.2948	51.0858
3.08671	20.1264	51.8376			3.08528	22.3691	51.0763
3.08958	20.1983	51.8384			3.08814	22.3605	51.0708
3.09245	20.008	51.8333			3.09101	22.4095	51.0711
3.09531	19.9751	51.8297			3.09388	22.4961	51.071
3.09818	19.982	51.8327			3.09674	22.4317	51.0646
3.10105	20.0098	51.831			3.09961	22.4025	51.0612
3.10391	20.0335	51.8287			3.10248	22.7355	51.0645
3.10678	20.0098	51.824			3.10534	22.5413	51.0605
3.10964	20.1693	51.8188			3.10821	22.5131	51.0547
3.11251	20.4063	51.8167			3.11107	22.5061	51.0539
3.11538	20.1967	51.8152			3.11394	22.4473	51.0528
3.11824	20.0769	51.8074			3.11681	22.4803	51.0519
3.12111	20.0023	51.8001			3.11967	22.4802	51.0423
3.12398	20.0121	51.8034			3.12254	22.47	51.0371
3.12684	20.1551	51.8047			3.12541	23.0669	51.0468
3.12971	19.9916	51.7956			3.12827	23.669	51.0475
3.13258	19.9793	51.7841			3.13114	22.2995	51.0353
3.13544	20.0554	51.7749			3.13401	22.2585	51.0309
3.13831	20.0133	51.766			3.13687	22.3094	51.0302
3.14118	20.0029	51.7638			3.13974	22.3502	51.028
3.14404	20.0683	51.7581			3.14261	22.3175	51.0288
3.14691	20.4925	51.7486			3.14547	22.3361	51.0236
3.14977	20.0272	51.7483			3.14834	22.3814	51.0175
3.15264	20.0437	51.7529			3.1512	22.2956	51.0201
3.15551	20.0122	51.7512			3.15407	22.2008	51.0154
3.15837	19.9758	51.7356			3.15694	22.1974	51.0104
3.16124	19.9985	51.7278			3.1598	22.2211	51.0159
3.16411	19.9719	51.7277			3.16267	22.2369	51.016
3.16697	19.9516	51.7216			3.16554	22.3886	51.012
3.16984	19.9717	51.7152			3.1684	22.3029	51.0115
3.17271	19.9682	51.7005			3.17127	22.2542	51.0146
3.17557	19.9617	51.695			3.17414	22.234	51.0221
3.17844	19.9982	51.6991			3.177	22.2605	51.0234
3.18131	19.9809	51.7008			3.17987	22.5332	51.018
3.18417	19.9622	51.6942			3.18274	22.4731	51.01
3.18704	19.9422	51.6904			3.1856	22.339	50.999
3.1899	19.9275	51.6903			3.18847	22.2592	50.9985
3.19277	19.9361	51.6883			3.19133	22.2917	51.0013
3.19564	19.9477	51.6887			3.1942	23.0119	50.9962
3.1985	19.9591	51.6784			3.19707	22.8087	50.9961
3.20137	19.9876	51.6703			3.19993	22.2573	50.9989
3.20424	19.966	51.666			3.2028	22.2821	50.9979
3.2071	19.9354	51.6621			3.20567	22.2779	50.9944
3.20997	19.9455	51.6635			3.20853	22.2607	50.9927
3.21284	19.9654	51.6592			3.2114	22.5849	50.9956
3.2157	19.9667	51.6561			3.21427	22.7304	50.9952
3.21857	19.9591	51.6549			3.21713	22.8653	50.9911
3.22144	19.9572	51.6524			3.22	23.1202	50.9936
3.2243	19.9611	51.6515			3.22287	22.4676	50.9856
3.22717	19.9602	51.6577			3.22573	22.4572	50.9773
3.23003	19.9332	51.6549			3.2286	22.3974	50.9766
3.2329	19.9342	51.64			3.23146	22.4294	50.9769
3.23577	19.9376	51.6349			3.23433	22.8923	50.9792
3.23863	19.9283	51.6365			3.2372	22.3143	50.9811
3.2415	19.9277	51.635			3.24006	22.2471	50.9907
3.24437	19.9274	51.6344			3.24293	22.1959	50.9913
3.24723	19.9337	51.6319			3.2458	22.1975	50.9821
3.2501	19.9358	51.6335			3.24866	22.2579	50.9689
3.25297	19.9274	51.6303			3.25153	22.2868	50.9642
3.25583	19.9234	51.6178			3.2544	22.2828	50.9676
3.2587	19.9287	51.6161			3.25726	22.3138	50.9614
3.26157	19.9504	51.6211			3.26013	22.3268	50.9602
3.26443	19.9676	51.6258			3.26299	22.2489	50.9653
3.2673	20.2508	51.6208			3.26586	22.3537	50.9644
3.27016	20.288	51.6154			3.26873	22.4953	50.9648
3.27303	19.934	51.6114			3.27159	23.2147	50.9676
3.2759	19.9406	51.6072			3.27446	22.9498	50.967
3.27876	19.9289	51.6106			3.27733	22.2983	50.9648
3.28163	19.9398	51.6086			3.28019	22.3031	50.9633
3.2845	19.9671	51.6064			3.28306	22.237	50.9609
3.28736	19.9292	51.6066			3.28593	22.2973	50.9603
3.29023	19.9228	51.5969			3.28879	22.3988	50.9627
					3.29166	22.7731	50.9618

## Sheet: Fig1 H data
CD163 (kD)	CD163-EDTA (kD)
142	130
339	134
148	126
149	141
283	126
524	219
508	121
124	162
106	119
85.4	129
497	137
133	131
137	148
113	128
152	140
120	112
131	135
124	155
143	249
132	141
483	142
372	129
147	231
260	165
515	112
225	120
120	142
507	197
502	110
357	133
400	127
106	144
143	109
286	132
380	96.2
120	129
264	150
124	144
482	133
94.2	134
91.6	156
112	115
137	117
261	116
143	129
139	-140
245	124
103	142
402	160
255	102
154	107
114	142
99.7	143
337	122
362	128
520	160
108	117
133	171
701	141
351	138
437	133
376	111
364	155
84.1	118
338	170
117	155
396	154
260	158
109	136
468	120
532	137
134	152
144	141
116	170
140	121
223	133
375	122
139	-171
-130	128
346	160
144	165
462	213
491	848
395	176
113	126
120	201
124	140
469	132
247	155
117	139
131	117
105	-111
140	156
244	107
459	142
133	150
132	138
106	291
133	127
134	113
1550	131
286	111
121	165
110	160
128	141
146	125
392	137
164	127
369	116
375	135
133	145
151	-269
117	142
123	142
109	127
246	123
118	159
115	125
140	152
103	153
137	121
122	136
127	122
119	224
133	116
138	148
497	172
117	192
248	107
109	97.1
196	142
139	116
144	128
186	-156
134	126
127	159
369	143
321	129
267	139
363	144
104	121
102	129
84.5	243
110	151
119	136
247	111
135	-143
370	189
120	115
239	188
357	153
542	126
398	115
366	136
120	118
255	140
110	125
241	123
514	647
228	128
143	132
385	122
157	148
509	119
253	106
119	-143
107	142
110	168
153	144
132	155
393	131
314	112
124	148
388	144
135	135
141	131
369	129
232	131
263	147
509	130
125	139
288	181
162	-113
420	135
118	102
100	134
-122	116
106	124
144	134
377	127
135	120
138	-189
114	156
139	116
108	131
139	117
128	117
116	117
103	87.9
120	172
268	120
127	126
-164	124
98.3	336
487	113
127	175
116	138
245	142
559	177
131	117
122	132
140	154
128	114
351	211
136	141
404	136
135	141
119	112
259	106
155	128
100	156
144	-146
333	152
334	94.2
256	-139
282	126
80.4	158
127	146
478	137
154	145
373	112
476	113
147	211
504	183
104	177
276	117
113	163
119	-200
152	123
105	146
109	141
136	138
116	152
175	117
129	200
463	122
490	111
121	111
365	124
136	123
128	157
504	167
495	160
483	208
130	131
142	140
95.3	118
113	134
126	81.5
322	109
373	136
395	101
440	157
425	138
488	155
167	139
151	127
510	123
124	148
361	135
379	228
97.8	130
120	206
152	161
115	122
120	134
119	142
140	145
245	106
124	107
482	86.5
339	128
361	199
149	156
94.7	115
403	141
113	113
169	104
136	190
129	392
86.9	153
283	121
378	-127
123	130
253	107
261	97.3
1070	-124
121	135
134	-141
131	137
167	140
146	176
214	185
256	148
85.3	135
363	132
517	143
124	187
111	147
236	150
91	130
302	84.5
136	147
521	131
362	143
171	141
102	143
142	118
501	130
399	116
126	152
150	122
162	181
166	145
237	110
149	-134
265	149
235	129
166	126
369	178
349	168
197	93.1
112	165
135	130
156	119
189	148
358	117
131	181
143	-116
100	131
138	-113
176	128
288	-107
145	131
125	-127
566	118
128	153
160	112
259	140
226	129
95	134
148	160
141	122
-169	147
251	98.5
124	129
-118	141
223	148
490	119
104	157
135	127
134	-131
339	117
350	129
433	120
137	-125
565	-104
135	120
123	153
454	144
137	-127
143	-127
242	208
127	128
98.3	130
483	139
347	202
262	164
145	189
564	-160
108	129
277	133
80	150
240	167
109	-194
787	151
105	119
378	149
248	126
495	161
370	118
529	146
460	149
132	-152
530	81.1
144	161
144	119
183	245
120	129
139	156
458	109
354	-188
116	114
132	112
78.7	132
494	127
168	165
509	166
119	144
367	124
125	190
503	142
112	-168
124	-139
672	128
520	164
-140	118
369	142
512	134
117	244
112	159
140	176
445	128
270	116
355	112
154	102
130	140
119	-109
368	116
509	225
372	127
253	131
136	140
500	128
458	168
305	259
239	130
364	142
264	137
-116	114
166	-109
151	100
134	132
127	188
123	183
126	125
110	124
201	151
116	149
-128	154
336	210
159	162
80.8	-159
398	147
141	98.5
103	110
115	132
113	158
217	152
250	220
106	118
151	112
112	258
239	240
198	-122
-139	148
546	163
159	100
571	91.9
245	111
570	129
151	156
389	144
195	126
145	315
305	-107
71.7	134
491	110
481	142
294	125
139	257
519	128
467	256
465	111
176	218
335	102
357	123
292	133
509	129
140	-135
138	201
214	141
384	186
237	124
384	157
255	122
207	113
149	115
215	161
133	-201
158	170
253	129
99.9	145
348	132
521	200
106	153
139	132
382	127
485	117
215	554
126	116
104	115
338	131
104	128
252	204
493	119
383	144
243	109
296	126
117	137
324	171
198	114
113	180
456	200
520	125
142	98.5
118	131
125	-169
500	137
131	159
125	133
481	125
105	157
244	152
141	162
313	126
112	-111
133	113
122	121
520	499
150	-149
352	130
130	133
135	145
166	111
143	131
116	118
117	132
143	143
129	131
379	139
239	157
481	152
399	205
115	138
107	-154
134	120
580	147
374	115
249	114
504	213
238	-161
126	140
379	147
265	107
216	252
184	134
177	137
143	137
99.7	259
348	129
146	118
125	159
82.6	124
150	144
128	-225
121	126
155	165
514	119
239	97.5
411	140
526	111
366	-153
558	148
137	185
138	142
81.9	197
97.8	152
147	107
137	121
370	155
481	126
-74.8	151
-123	-173
106	115
111	109
213	243
108	-139
-129	126
83.4	164
99.3	145
125	116
139	162
-109	151
146	129
123	159
267	134
128	129
397	110
191	154
126	123
89.8	119
547	115
96.4	140
102	125
96.7	161
277	114
484	105
488	-151
245	124
131	146
145	133
129	139
101	143
134	154
502	-99.7
395	137
431	124
144	99.5
348	-95.3
86.3	124
186	122
247	102
121	125
596	-151
132	120
481	133
153	137
105	-151
356	-143
365	219
118	142
382	73.4
142	150
175	138
104	130
382	127
129	254
274	147
375	101
85.4	135
372	156
108	-96
245	151
232	132
396	122
83.1	157
126	258
234	135
380	139
85	138
131	-162
116	122
525	281
414	167
132	142
253	120
151	133
503	138
236	122
294	345
550	124
377	114
260	119
430	92.3
355	151
360	133
485	135
128	176
130	144
129	139
94.9	141
140	117
489	-107
482	104
142	135
127	117
495	164
127	-117
222	138
140	128
146	106
389	117
130	127
122	119
400	134
125	117
95	173
147	-124
499	160
109	327
87.1	121
356	119
157	152
119	236
482	141
118	140
479	179
360	-151
368	146
238	176
91.6	150
121	106
129	135
120	116
114	167
87.4	120
125	158
196	124
126	199
213	143
136	152
470	129
132	119
171	267
222	156
119	239
129	153
387	177
275	157
98.9	234
110	192
411	147
368	110
119	209
248	579
115	138
459	118
112	138
208	129
125	179
145	-108
509	169
998	133
129	148
136	236
125	119
388	89.9
126	111
486	124
532	130
124	122
196	-147
345	151
129	104
407	165
129	135
160	94.9
146	161
153	132
514	138
111	122
123	107
128	143
129	142
492	126
144	153
106	-122
-108	125
133	117
87.3	196
129	167
130	96.4
474	188
373	139
323	164
94.7	112
119	130
94.2	103
178	123
137	124
140	140
132	131
135	-165
96.4	129
130	119
138	167
106	145
119	265
224	133
123	116
118	110
127	139
310	143
478	-101
224	147
110	-120
135	168
157	128
131	155
122	133
394	130
377	231
161	160
139	123
136	105
137	127
410	129
278	126
87.8	178
142	104
110	135
122	122
99.3	126
225	130
449	93.7
125	104
180	171
464	184
364	123
243	178
487	324
483	122
97.9	111
252	134
247	112
144	150
370	-132
116	137
158	122
282	131
160	131
450	125
358	142
136	131
148	115
144	159
-111	139
353	116
193	114
136	141
251	136
224	107
152	140
141	-134
261	138
132	115
246	157
146	-105
107	138
499	139
359	-233
276	116
96	362
125	106
121	171
133	118
130	134
416	126
84.3	137
486	121
138	122
118	141
139	124
119	127
258	171
131	227
128	130
113	143
147	124
124	133
196	212
364	109
137	126
139	119
119	130
140	141
107	122
149	-98
519	209
317	111
157	181
124	106
112	149
126	127
187	117
112	-149
201	143
130	-156
-97.3	217
-90.1	133
128	153
115	124
127	121
131	113
162	141
223	142
126	125
255	99.6
160	176
116	114
149	135
337	117
117	149
507	135
458	117
474	121
121	113
136	108
244	143
485	134
412	176
344	141
139	123
250	127
485	131
-130	125
371	127
216	155
432	141
258	133
399	113
94.4	296
511	109
126	119
483	144
237	118
383	136
370	139
483	-118
127	109
174	128
489	137
494	161
143	103
150	124
131	217
107	206
131	97.9
505	-145
101	127
119	129
282	147
499	242
157	160
105	217
238	144
134	181
-80.2	334
-107	134
146	146
94.4	139
245	114
88.7	108
120	145
176	130
253	129
146	143
250	120
124	104
247	97.7
77	146
384	120
510	122
262	121
368	159
119	125
113	-133
223	129
387	120
285	141
284	167
102	137
484	122
112	143
116	210
136	142
147	143
83.5	140
131	106
346	153
99.3	124
135	154
361	108
512	182
219	147
222	-164
352	182
126	143
525	126
141	121
114	131
124	198
135	134
149	140
194	127
357	114
119	126
131	117
534	116
-115	272
124	117
416	147
199	108
208	115
524	167
355	167
553	127
471	131
148	156
-128	151
124	135
377	162
165	154
224	137
145	-184
121	296
128	116
641	220
124	161
459	168
131	139
129	119
232	118
246	143
134	99.9
133	135
143	-139
360	136
127	157
172	-161
85.1	131
226	139
496	145
116	143
135	-139
137	132
132	143
246	140
127	151
119	126
118	110
564	115
120	131
367	170
106	128
127	-122
136	134
465	133
115	125
141	152
135	97.9
87.5	113
511	-127
154	108
222	91.2
102	159
512	115
128	123
137	135
399	135
136	401
77.8	131
340	137
326	-122
137	317
125	126
129	131
102	143
235	151
220	108
109	159
237	-138
122	151
149	130
266	138
120	118
114	134
119	144
94.8	124
-97.1	120
244	194
145	134
408	104
88.8	138
139	101
122	138
124	120
-181	153
195	-136
510	113
254	101
90.9	202
140	53.7
145	122
126	261
115	138
359	146
122	192
124	141
133	157
121	177
175	118
253	113
470	-149
210	141
123	110
139	-129
392	137
101	173
-115	119
135	124
310	124
145	115
111	142
143	138
128	123
226	101
399	187
336	141
379	114
141	124
367	166
130	134
111	130
-104	-185
140	105
258	136
91	116
441	109
374	-129
378	97.8
153	139
324	153
76	127
368	107
90.3	124
249	-109
114	319
124	-191
141	144
670	-128
126	123
140	303
127	111
140	130
117	-170
267	183
133	146
152	180
106	125
-264	126
140	137
169	127
175	143
281	167
135	107
514	106
100	162
126	139
180	171
120	151
112	135
142	140
92.8	142
251	139
256	145
145	163
116	-177
501	110
286	146
-104	115
115	136
240	179
135	94.4
194	135
122	108
135	124
342	136
514	153
810	148
135	-128
103	139
94.1	-123
236	221
462	117
-142	-174
160	139
124	136
132	114
247	111
-98.9	115
382	226
115	128
122	136
473	132
143	228
352	117
253	138
87.2	119
468	83.8
484	111
167	147
96.9	141
103	129
165	162
130	133
145	134
205	135
422	163
195	-165
115	210
496	176
71.6	165
110	125
-181	-190
384	192
118	110
366	128
236	135
140	144
118	123
356	128
153	143
227	152
485	119
147	118
247	132
124	181
107	116
244	-128
349	129
387	435
133	201
426	154
121	136
129	130
248	136
815	127
136	133
356	113
118	115
387	131
147	176
152	133
69.7	123
252	99.4
132	127
121	-142
115	154
142	116
269	132
118	131
204	-188
124	-144
228	125
433	153
196	112
143	126
133	142
161	-86.5
111	160
213	125
-199	123
150	-128
113	309
115	115
71.8	220
347	131
118	129
129	138
128	137
267	160
93.3	148
521	266
168	154
131	134
144	120
125	122
141	135
326	389
84.8	146
383	138
141	-130
-122	83.9
240	157
112	146
121	159
127	261
372	129
123	124
128	116
132	128
360	106
135	150
367	141
136	141
149	120
135	158
129	139
252	-129
103	135
123	106
121	140
217	232
124	118
123	150
154	100
141	163
381	162
358	155
143	92.5
130	132
116	115
120	124
238	189
138	151
124	182
-136	168
486	159
208	136
471	103
104	-135
566	92.4
147	122
217	115
108	105
131	155
144	158
540	122
491	94.2
106	153
267	147
142	-122
153	120
127	138
107	132
111	110
269	126
194	253
128	-201
169	229
139	111
72.1	161
176	145
-133	184
444	51.4
162	121
126	116
117	131
441	132
528	148
394	126
135	74.4
122	133
364	111
126	145
597	203
267	131
125	107
147	-136
100	132
512	100
176	127
101	120
408	-128
145	101
148	175
241	113
136	139
270	92.5
176	121
234	-158
143	142
259	118
115	169
154	157
493	135
354	189
516	104
151	121
304	111
222	148
134	137
136	-115
138	106
141	129
480	116
131	149
112	182
246	113
144	-199
122	265
115	219
400	-213
152	123
148	126
92.7	-221
121	174
347	134
221	143
139	202
205	89
116	148
139	141
119	136
516	150
133	131
-126	147
111	137
129	119
542	226
113	135
418	127
447	138
332	159
131	133
124	145
481	127
226	130
123	127
-161	116
154	170
127	163
139	113
159	193
216	125
249	125
359	131
116	150
122	129
143	143
114	170
122	140
346	149
493	132
134	127
246	105
251	126
110	141
254	140
227	128
145	123
100	125
143	133
458	140
143	112
99.1	117
153	141
153	127
112	152
229	124
134	169
343	-126
373	115
209	141
253	137
256	122
137	134
228	112
134	149
394	120
136	124
477	118
161	138
330	150
538	124
113	157
368	158
361	-148
371	130
138	143
171	123
149	147
105	139
138	167
143	123
115	123
107	126
408	136
132	139
488	89.2
192	121
154	262
220	143
156	145
122	156
126	247
226	178
115	165
135	226
243	135
243	101
131	-122
140	136
203	125
123	-149
139	-195
266	149
118	167
136	100
371	120
223	121
146	117
296	141
277	-137
137	127
134	420
140	116
133	143
261	214
155	134
237	148
470	130
144	135
156	157
251	147
-104	172
262	149
82.5	129
109	112
95.9	123
146	254
157	132
208	195
93.8	121
143	126
119	143
139	135
409	83.6
513	-148
244	160
277	143
52.5	123
113	199
370	138
182	140
129	133
102	140
92.8	115
122	136
-173	138
204	137
125	171
122	124
118	141
98.4	141
481	131
151	156
230	140
371	110
395	231
493	131
234	106
119	129
156	-151
126	128
140	117
146	135
114	136
621	175
361	104
157	144
125	144
103	156
134	127
112	115
531	144
136	120
119	146
112	137
135	206
204	136
144	107
129	-241
138	128
-139	139
253	231
225	158
134	109
111	149
127	201
237	107
392	150
167	112
479	118
370	147
502	167
150	-147
576	196
187	149
329	139
520	151
131	127
133	177
386	157
116	112
150	94.9
510	112
496	133
426	148
118	-139
-209	104
100	-148
135	129
150	113
358	156
126	127
386	113
125	154
136	141
208	117
75.2	114
114	119
125	143
119	146
240	128
151	-116
-143	158
234	153
116	116
94	159
148	163
387	140
297	138
131	147
336	111
203	120
347	139
288	152
256	139
130	138
136	117
185	269
133	128
132	115
113	127
156	150
115	120
137	229
107	124
114	126
116	112
138	111
130	171
119	143
246	170
680	132
-94.3	115
109	118
123	128
410	98
111	139
121	183
345	116
313	142
137	148
298	-113
132	128
263	118
245	133
113	139
136	157
125	130
124	170
116	129
137	-110
134	130
380	145
166	122
130	115
106	134
409	135
220	128
295	133
130	134
-155	126
120	117
199	124
203	133
469	363
330	148
502	115
238	132
123	133
114	177
115	103
123	177
104	142
108	114
123	115
114	122
117	238
206	147
142	134
119	436
373	-141
130	124
107	134
110	141
141	122
660	183
425	-127
463	225
103	181
107	132
236	156
490	224
161	126
110	160
101	123
468	138
241	129
132	99.1
130	118
353	103
349	174
247	135
118	138
242	124
153	126
225	97
229	106
142	129
91	114
185	109
488	166
360	-149
391	121
435	184
255	-162
164	71.6
353	119
146	132
483	121
-218	96.9
348	153
141	137
473	118
69.4	125
92.9	89.9
351	127
339	116
117	97.5
125	113
142	216
345	119
134	147
383	127
136	-119
118	-104
119	169
115	135
142	131
123	161
124	173
248	112
423	128
125	-123
508	145
150	106
446	118
379	202
205	184
113	-142
107	109
107	144
418	124
130	331
122	128
90.7	-135
140	131
129	134
109	130
495	121
129	211
132	138
-179	127
247	117
143	-133
131	125
-444	133
235	123
271	149
344	145
477	156
139	138
95.2	122
125	184
98.2	141
258	-152
265	115
111	1160
144	132
142	129
402	104
112	150
372	108
233	-150
505	159
138	133
529	128
92.2	124
132	129
215	185
233	-121
231	148
109	167
258	107
247	134
474	137
127	105
136	100
120	-143
121	153
510	146
-494	166
132	146
81.1	110
454	139
361	106
109	256
126	169
362	194
121	120
479	137
142	137
120	129
116	-136
121	-126
133	182
381	141
128	121
255	162
531	125
103	122
392	127
126	141
150	161
120	190
166	162
462	111
249	-164
138	-117
121	165
515	107
214	128
152	126
490	195
103	99.9
149	122
121	109
115	108
376	156
148	142
94.9	141
126	109
503	-163
97.9	119
132	-111
114	135
498	137
353	123
397	161
255	236
129	145
141	101
249	244
133	146
182	142
362	145
147	101
124	121
121	108
84.1	133
145	129
246	156
190	-115
-99.4	121
306	136
372	123
127	124
229	150
132	214
127	126
129	137
254	122
97.6	172
-93.8	130
127	103
116	145
140	128
764	246
362	148
229	150
108	128
141	124
378	140
134	223
353	161
388	247
138	174
120	177
487	117
366	137
-119	139
360	147
146	164
112	178
136	179
127	129
221	139
128	-130
258	187
469	167
124	108
140	126
89.6	131
139	118
115	99.3
160	124
138	155
135	123
506	132
147	199
117	124
112	123
125	158
141	138
372	110
116	127
96.1	128
153	302
368	123
186	129
237	126
137	106
113	137
117	310
111	139
352	-126
262	104
256	-140
116	137
126	171
439	164
106	175
487	150
490	138
145	263
136	126
139	124
140	113
355	106
387	176
131	126
119	161
484	146
112	101
152	-180
251	146
106	118
379	179
404	148
452	142
478	-132
136	122
84.6	-144
219	-124
120	115
94.7	139
144	273
238	153
182	108
116	-145
108	-129
174	105
139	130
234	127
136	-126
83.8	145
382	122
380	-243
171	-125
172	96
118	103
129	125
233	148
260	123
142	112
115	98.9
143	137
250	117
117	107
483	125
138	102
138	-164
134	160
339	156
[truncated: 14,930 more rows]

## Sheet: Fig3 G data
Vol (mL)	CD163-HpHb-LS	CD163-HpHb-UV	CD163-HpHb-mass		Vol (mL)	CD163-HpHb-EDTA-LS	CD163-HpHb-EDTA-UV	CD163-HpHb-EDTA-mass
0.000371	20.6637	50.4517			0.001007	22.6307	50.5844
0.003237	20.7621	50.4519			0.003873	22.6914	50.5846
0.006104	20.6468	50.4604			0.00674	22.7439	50.5885
0.00897	20.559	50.4603			0.009606	22.8718	50.5896
0.011837	20.6276	50.4529			0.012472	22.8225	50.5872
0.014703	20.6116	50.4502			0.015339	22.8242	50.584
0.01757	20.6595	50.4565			0.018205	22.8884	50.5886
0.020436	20.6955	50.4622			0.021072	22.7943	50.5973
0.023302	20.6493	50.4699			0.023938	22.903	50.6041
0.026169	20.6591	50.4796			0.026805	22.7984	50.6146
0.029035	20.635	50.4875			0.029671	22.7654	50.617
0.031902	20.7113	50.4939			0.032537	22.8664	50.6231
0.034768	20.6185	50.494			0.035404	23.276	50.6343
0.037635	20.6582	50.4898			0.03827	22.8248	50.6335
0.040501	20.8473	50.4944			0.041137	22.6487	50.6301
0.043367	20.8615	50.4956			0.044003	22.6472	50.6375
0.046234	20.5947	50.4903			0.04687	22.5946	50.6383
0.0491	20.5919	50.486			0.049736	22.6281	50.6332
0.051967	21.2882	50.478			0.052602	22.8467	50.6299
0.054833	21.1551	50.4748			0.055469	22.8996	50.6247
0.0577	20.5008	50.4695			0.058335	22.7899	50.6124
0.060566	20.5911	50.4618			0.061202	22.7438	50.6084
0.063432	20.7395	50.4522			0.064068	22.6664	50.6103
0.066299	20.6591	50.4476			0.066934	22.655	50.6072
0.069165	20.6688	50.4427			0.069801	22.591	50.6124
0.072032	20.6372	50.4376			0.072667	22.5794	50.6125
0.074898	20.5949	50.4376			0.075534	22.79	50.6095
0.077765	20.4988	50.4352			0.0784	22.9648	50.6062
0.080631	20.5154	50.4298			0.081267	22.9039	50.6011
0.083497	20.6033	50.4284			0.084133	22.7052	50.6012
0.086364	20.6264	50.4209			0.086999	22.6562	50.601
0.08923	20.8143	50.4114			0.089866	22.6862	50.596
0.092097	20.7031	50.4091			0.092732	22.6454	50.5902
0.094963	20.6344	50.408			0.095599	22.6412	50.5919
0.09783	20.6499	50.4106			0.098465	22.7942	50.5944
0.100696	20.7441	50.4039			0.101332	23.1253	50.59
0.103562	20.7161	50.3929			0.104198	23.2298	50.5856
0.106429	20.6692	50.3952			0.107064	23.0123	50.5824
0.109295	20.8038	50.3933			0.109931	23.1655	50.5822
0.112162	21.0431	50.3813			0.112797	23.0522	50.5888
0.115028	20.7543	50.3833			0.115664	22.7331	50.59
0.117894	21.1295	50.3903			0.11853	22.6971	50.5863
0.120761	21.4489	50.3837			0.121396	22.6941	50.5852
0.123627	20.8086	50.3798			0.124263	22.6874	50.583
0.126494	20.6692	50.3808			0.127129	22.711	50.5804
0.12936	20.7794	50.3746			0.129996	22.7232	50.5792
0.132227	21.116	50.37			0.132862	22.7375	50.5748
0.135093	21.133	50.3712			0.135729	22.6351	50.5731
0.137959	20.9693	50.3698			0.138595	23.0075	50.5737
0.140826	20.9582	50.3672			0.141461	23.0599	50.5713
0.143692	20.8516	50.3658			0.144328	22.8426	50.5689
0.146559	20.8001	50.3675			0.147194	23.0543	50.5666
0.149425	20.6267	50.3625			0.150061	22.8753	50.5639
0.152292	20.5897	50.3533			0.152927	22.8329	50.5663
0.155158	20.5498	50.3538			0.155794	22.899	50.5708
0.158024	20.6007	50.3541			0.15866	22.8781	50.5717
0.160891	20.7938	50.3477			0.161526	22.8361	50.5737
0.163757	20.7269	50.3468			0.164393	23.0972	50.5716
0.166624	20.5752	50.3457			0.167259	23.3023	50.5649
0.16949	20.5317	50.3411			0.170126	22.862	50.5598
0.172357	20.5792	50.3415			0.172992	22.6728	50.5602
0.175223	20.5518	50.3371			0.175858	22.7184	50.562
0.178089	20.6794	50.3359			0.178725	22.7051	50.5623
0.180956	20.6101	50.3397			0.181591	22.7318	50.5617
0.183822	20.5204	50.3383			0.184458	22.7145	50.5596
0.186689	20.6087	50.3306			0.187324	22.7092	50.5587
0.189555	20.4862	50.3323			0.190191	22.7299	50.5571
0.192422	20.4995	50.3314			0.193057	22.648	50.5564
0.195288	20.6282	50.3272			0.195923	22.6823	50.5617
0.198154	20.7143	50.3214			0.19879	22.9578	50.5609
0.201021	20.6224	50.3191			0.201656	22.7643	50.5578
0.203887	20.6345	50.3267			0.204523	22.5513	50.5567
0.206754	20.5769	50.3286			0.207389	22.5749	50.5517
0.20962	20.5154	50.3214			0.210256	22.6683	50.551
0.212487	20.6368	50.3179			0.213122	23.703	50.5553
0.215353	20.894	50.3215			0.215988	24.1416	50.5636
0.218219	20.5796	50.313			0.218855	23.0875	50.5669
0.221086	20.5396	50.3008			0.221721	22.7115	50.5698
0.223952	20.6635	50.3024			0.224588	22.5412	50.5696
0.226819	20.5717	50.3086			0.227454	22.5428	50.5649
0.229685	20.6047	50.3111			0.230321	22.6601	50.5665
0.232552	20.6139	50.3074			0.233187	22.8865	50.5672
0.235418	20.5225	50.3003			0.236053	23.6002	50.5645
0.238284	20.5439	50.2995			0.23892	23.049	50.5666
0.241151	20.5497	50.2989			0.241786	22.6718	50.5626
0.244017	20.5296	50.298			0.244653	22.8147	50.5577
0.246884	20.4997	50.2927			0.247519	22.5363	50.5586
0.24975	20.4503	50.2909			0.250385	22.4898	50.5588
0.252617	20.5225	50.2899			0.253252	22.5818	50.5693
0.255483	20.6414	50.2921			0.256118	22.5282	50.5682
0.258349	20.553	50.2882			0.258985	22.4576	50.5617
0.261216	20.6547	50.2772			0.261851	22.45	50.5645
0.264082	20.936	50.2821			0.264718	22.5837	50.5608
0.266949	20.7008	50.2895			0.267584	22.6714	50.5484
0.269815	20.6613	50.2887			0.27045	22.7211	50.5438
0.272682	20.658	50.2859			0.273317	22.6452	50.5544
0.275548	20.5661	50.2811			0.276183	22.4847	50.5596
0.278414	20.5465	50.2736			0.27905	22.5658	50.556
0.281281	20.5722	50.2683			0.281916	22.7606	50.5576
0.284147	20.612	50.2678			0.284783	22.7021	50.5602
0.287014	20.5142	50.2623			0.287649	23.0875	50.5634
0.28988	20.4551	50.2624			0.290515	23.6122	50.5663
0.292747	20.541	50.2731			0.293382	23.3149	50.5567
0.295613	20.819	50.267			0.296248	22.8399	50.548
0.298479	20.9342	50.2607			0.299115	22.5281	50.5577
0.301346	20.5452	50.2663			0.301981	22.4931	50.5598
0.304212	20.5703	50.2761			0.304847	22.4748	50.5539
0.307079	20.5841	50.2827			0.307714	22.6024	50.559
0.309945	20.4608	50.2737			0.31058	22.869	50.5619
0.312811	20.4149	50.267			0.313447	23.0606	50.5673
0.315678	20.5405	50.2664			0.316313	22.6422	50.5657
0.318544	20.5747	50.2623			0.31918	22.447	50.5618
0.321411	20.7024	50.2563			0.322046	22.4545	50.5666
0.324277	20.914	50.2495			0.324912	22.5303	50.5625
0.327144	20.887	50.2492			0.327779	22.4379	50.5619
0.33001	20.6704	50.2492			0.330645	22.4946	50.5645
0.332876	20.6691	50.2483			0.333512	22.4754	50.5654
0.335743	20.5563	50.2462			0.336378	22.4517	50.5613
0.338609	20.4137	50.2409			0.339245	22.5141	50.5495
0.341476	20.445	50.2428			0.342111	22.4556	50.5531
0.344342	20.5013	50.2485			0.344977	22.5153	50.5563
0.347209	20.4625	50.2482			0.347844	22.5978	50.5579
0.350075	20.4943	50.2432			0.35071	22.5285	50.5592
0.352941	20.5034	50.2382			0.353577	22.5741	50.5552
0.355808	20.5567	50.2394			0.356443	22.724	50.5571
0.358674	20.6496	50.2392			0.359309	22.6402	50.5571
0.361541	20.4922	50.2359			0.362176	22.5394	50.5654
0.364407	20.4829	50.2361			0.365042	22.5858	50.5715
0.367274	20.5354	50.2452			0.367909	22.6211	50.565
0.37014	20.4984	50.2435			0.370775	22.7181	50.5631
0.373006	20.4725	50.2336			0.373642	22.5944	50.5665
0.375873	20.4687	50.2271			0.376508	22.6919	50.5622
0.378739	20.4164	50.227			0.379374	22.8457	50.5545
0.381606	20.3604	50.2383			0.382241	22.9135	50.5496
0.384472	20.4058	50.2385			0.385107	22.5628	50.5507
0.387339	20.4327	50.2339			0.387974	22.5074	50.549
0.390205	20.4303	50.2327			0.39084	22.9363	50.549
0.393071	20.5138	50.2317			0.393707	22.7978	50.5587
0.395938	20.5159	50.2322			0.396573	23.0026	50.56
0.398804	20.466	50.2319			0.399439	23.0129	50.5578
0.401671	20.5005	50.2295			0.402306	22.6526	50.5588
0.404537	20.5692	50.225			0.405172	22.7574	50.5557
0.407404	20.5883	50.2237			0.408039	22.87	50.5523
0.41027	20.3617	50.2238			0.410905	22.5689	50.5567
0.413136	20.3578	50.2214			0.413771	22.4542	50.555
0.416003	20.5354	50.2277			0.416638	22.3774	50.5563
0.418869	20.526	50.2307			0.419504	22.3376	50.5642
0.421736	20.4989	50.2204			0.422371	22.3769	50.5609
0.424602	20.6301	50.2133			0.425237	22.6262	50.5566
0.427469	20.8719	50.2168			0.428104	22.6626	50.5612
0.430335	20.6377	50.2164			0.43097	22.5468	50.5657
0.433201	20.6069	50.2188			0.433836	22.5672	50.5619
0.436068	20.9051	50.2213			0.436703	22.766	50.5545
0.438934	20.6448	50.2143			0.439569	23.615	50.5529
0.441801	20.5096	50.2037			0.442436	24.3141	50.5515
0.444667	20.5565	50.1918			0.445302	23.1456	50.55
0.447534	20.5931	50.1928			0.448169	22.5837	50.5518
0.4504	20.4639	50.1966			0.451035	22.5773	50.5529
0.453266	20.5188	50.1978			0.453901	22.7739	50.5528
0.456133	20.7404	50.2036			0.456768	22.6519	50.5476
0.458999	20.8239	50.1938			0.459634	22.7234	50.5433
0.461866	20.6213	50.1847			0.462501	22.9769	50.5524
0.464732	20.4368	50.196			0.465367	22.6913	50.5569
0.467599	20.4241	50.2016			0.468233	22.6204	50.5605
0.470465	20.5294	50.2007			0.4711	22.7112	50.5581
0.473331	20.6408	50.197			0.473966	22.6567	50.5496
0.476198	20.5375	50.188			0.476833	22.4992	50.5529
0.479064	20.41	50.184			0.479699	22.3807	50.5554
0.481931	20.489	50.1822			0.482566	22.4101	50.5565
0.484797	20.5236	50.1855			0.485432	22.571	50.5527
0.487664	20.5032	50.1898			0.488298	22.6644	50.5523
0.49053	20.5034	50.1855			0.491165	22.566	50.5593
0.493396	20.713	50.1868			0.494031	22.4075	50.5625
0.496263	20.6469	50.1844			0.496898	22.435	50.5578
0.499129	20.4836	50.1797			0.499764	22.6643	50.5616
0.501996	20.7069	50.1863			0.502631	22.6531	50.5606
0.504862	20.6719	50.1863			0.505497	22.6503	50.5588
0.507728	20.5734	50.1806			0.508363	22.6205	50.5635
0.510595	20.4686	50.1747			0.51123	22.5802	50.558
0.513461	20.4433	50.1657			0.514096	22.7413	50.55
0.516328	20.479	50.1676			0.516963	22.6834	50.5564
0.519194	20.3804	50.1686			0.519829	22.576	50.5644
0.522061	20.348	50.1635			0.522695	22.5761	50.5548
0.524927	20.4	50.1631			0.525562	22.6414	50.546
0.527793	20.419	50.1684			0.528428	22.6316	50.5475
0.53066	20.442	50.1665			0.531295	22.6883	50.5506
0.533526	20.5445	50.1613			0.534161	22.6477	50.551
0.536393	20.6727	50.159			0.537028	22.592	50.5548
0.539259	20.5745	50.1589			0.539894	22.7387	50.5572
0.542126	20.4674	50.1665			0.54276	22.5503	50.5529
0.544992	20.4512	50.1651			0.545627	22.4623	50.5521
0.547858	20.5304	50.158			0.548493	22.3998	50.5577
0.550725	20.4637	50.1535			0.55136	22.486	50.5532
0.553591	20.384	50.155			0.554226	22.5747	50.5438
0.556458	20.5067	50.1558			0.557093	22.6366	50.5443
0.559324	20.5207	50.1533			0.559959	22.9584	50.5556
0.562191	20.4269	50.1488			0.562825	22.7361	50.5592
0.565057	20.4561	50.143			0.565692	22.581	50.5562
0.567923	20.5138	50.1454			0.568558	22.4587	50.5548
0.57079	20.5595	50.1464			0.571425	22.4557	50.5504
0.573656	20.5632	50.1435			0.574291	22.5436	50.5448
0.576523	20.4747	50.1342			0.577158	22.4696	50.5393
0.579389	20.3986	50.1309			0.580024	22.4416	50.5478
0.582256	20.3297	50.137			0.58289	22.4524	50.5455
0.585122	20.3545	50.136			0.585757	22.3857	50.5366
0.587988	20.4406	50.1348			0.588623	22.419	50.54
0.590855	20.3761	50.129			0.59149	22.5515	50.5403
0.593721	20.3593	50.1291			0.594356	22.5391	50.5356
0.596588	20.473	50.1333			0.597222	22.4988	50.531
0.599454	20.5744	50.1325			0.600089	22.6298	50.529
0.602321	20.5053	50.1343			0.602955	22.7594	50.5337
0.605187	20.4535	50.1401			0.605822	22.4856	50.5393
0.608053	20.5933	50.1279			0.608688	22.2992	50.5349
0.61092	20.6727	50.116			0.611555	22.3036	50.5337
0.613786	20.6464	50.1191			0.614421	22.4461	50.5345
0.616653	20.5616	50.1168			0.617287	22.4754	50.5328
0.619519	20.5023	50.1159			0.620154	22.419	50.5324
0.622386	20.4483	50.1147			0.62302	22.5186	50.5333
0.625252	20.4013	50.1149			0.625887	22.8768	50.5346
0.628118	20.4621	50.1121			0.628753	22.5906	50.5404
0.630985	20.5362	50.1081			0.63162	22.5848	50.5453
0.633851	20.5192	50.1085			0.634486	22.6166	50.5449
0.636718	20.5163	50.1038			0.637352	22.5241	50.5457
0.639584	20.3852	50.1044			0.640219	22.4727	50.5515
0.642451	20.3403	50.1126			0.643085	22.5152	50.5535
0.645317	20.3384	50.1121			0.645952	22.7213	50.5507
0.648183	20.4274	50.1048			0.648818	22.6224	50.5414
0.65105	20.456	50.0983			0.651684	22.5656	50.5404
0.653916	20.4544	50.0994			0.654551	22.7085	50.5461
0.656783	20.5812	50.102			0.657417	22.533	50.5408
0.659649	20.5887	50.1038			0.660284	22.4249	50.5414
0.662516	20.5342	50.1093			0.66315	22.5035	50.5395
0.665382	20.471	50.1048			0.666017	22.4252	50.5351
0.668248	20.3115	50.0991			0.668883	22.5365	50.5346
0.671115	20.2995	50.0977			0.671749	22.6429	50.5403
0.673981	20.654	50.0971			0.674616	22.5024	50.5408
0.676848	20.4841	50.0962			0.677482	22.6299	50.5321
0.679714	20.4058	50.0927			0.680349	22.6072	50.5304
0.682581	20.4396	50.0851			0.683215	22.4901	50.5405
0.685447	20.4168	50.0808			0.686082	22.5641	50.5434
0.688313	20.4756	50.0824			0.688948	22.5793	50.5371
0.69118	20.5447	50.081			0.691814	22.584	50.5384
0.694046	20.4798	50.0832			0.694681	22.6992	50.5403
0.696913	20.5287	50.0859			0.697547	22.704	50.5354
0.699779	20.5106	50.0833			0.700414	22.6237	50.5374
0.702646	20.4019	50.0846			0.70328	22.7992	50.5459
0.705512	20.3759	50.085			0.706146	22.8666	50.5397
0.708378	20.341	50.0821			0.709013	22.8125	50.5325
0.711245	20.431	50.079			0.711879	22.9213	50.5256
0.714111	20.4786	50.0708			0.714746	22.8132	50.5222
0.716978	20.4061	50.0696			0.717612	22.694	50.5255
0.719844	20.5053	50.0712			0.720479	22.8469	50.526
0.72271	20.4842	50.0685			0.723345	22.7767	50.525
0.725577	20.4032	50.0707			0.726211	22.7379	50.5298
0.728443	20.5137	50.0706			0.729078	23.0149	50.5356
0.73131	20.5612	50.0714			0.731944	23.2447	50.5383
0.734176	20.4265	50.0726			0.734811	23.0408	50.5367
0.737043	20.4241	50.0759			0.737677	23.0036	50.5395
0.739909	20.5036	50.076			0.740544	23.1862	50.5476
0.742775	20.5506	50.0693			0.74341	23.0343	50.5506
0.745642	20.5107	50.0662			0.746276	23.0276	50.5537
0.748508	20.4962	50.066			0.749143	23.8373	50.5457
0.751375	20.6034	50.0634			0.752009	23.641	50.5352
0.754241	20.5972	50.0622			0.754876	23.087	50.5356
0.757108	20.5978	50.0654			0.757742	23.1676	50.5318
0.759974	20.5136	50.0635			0.760608	23.2425	50.5328
0.76284	20.4546	50.0639			0.763475	23.2172	50.5391
0.765707	20.6132	50.0608			0.766341	23.0652	50.5399
0.768573	20.5936	50.0611			0.769208	22.9373	50.5438
0.77144	20.4862	50.067			0.772074	22.8618	50.5501
0.774306	20.4968	50.0663			0.774941	22.8801	50.5512
0.777173	20.5321	50.0637			0.777807	22.9389	50.5416
0.780039	20.5447	50.0572			0.780673	23.0069	50.5357
0.782905	20.454	50.0502			0.78354	22.7911	50.5408
0.785772	20.4362	50.0536			0.786406	22.7561	50.5452
0.788638	20.6259	50.0465			0.789273	22.724	50.5426
0.791505	20.7825	50.0408			0.792139	22.7052	50.5386
0.794371	20.8261	50.0486			0.795006	22.8074	50.5392
0.797238	20.7767	50.0456			0.797872	22.8867	50.5374
0.800104	20.7547	50.048			0.800738	22.9297	50.5311
0.80297	20.522	50.0527			0.803605	23.018	50.5323
0.805837	20.4118	50.05			0.806471	22.9165	50.5302
0.808703	20.3691	50.0536			0.809338	22.7713	50.5269
0.81157	20.3822	50.0548			0.812204	22.9436	50.5327
0.814436	20.4002	50.0499			0.81507	23.0227	50.537
0.817303	20.4364	50.039			0.817937	22.9116	50.5402
0.820169	20.5766	50.0326			0.820803	22.7739	50.5386
0.823035	20.4956	50.0319			0.82367	22.8044	50.5395
0.825902	20.4611	50.0288			0.826536	22.8722	50.5396
0.828768	20.523	50.0299			0.829403	22.7752	50.5363
0.831635	20.4804	50.0277			0.832269	22.7671	50.5406
0.834501	20.3155	50.0241			0.835135	22.6309	50.5445
0.837368	20.3833	50.0239			0.838002	22.8832	50.5428
0.840234	20.598	50.0181			0.840868	23.0758	50.5431
0.8431	20.3994	50.018			0.843735	22.7464	50.5384
0.845967	20.3891	50.0224			0.846601	22.6209	50.5361
0.848833	20.6514	50.0268			0.849468	22.7001	50.5436
0.8517	20.5868	50.0253			0.852334	23.4058	50.5437
0.854566	20.4974	50.0186			0.8552	22.7432	50.5381
0.857433	20.4638	50.0165			0.858067	22.5306	50.54
0.860299	20.3892	50.0208			0.860933	22.4706	50.5386
0.863165	20.5088	50.0272			0.8638	22.6013	50.5384
0.866032	20.5324	50.0273			0.866666	22.7521	50.5446
0.868898	20.3907	50.02			0.869532	22.7927	50.5433
0.871765	20.4635	50.0116			0.872399	22.8177	50.5437
0.874631	20.5811	50.0061			0.875265	22.8522	50.5463
0.877498	20.3969	50.0094			0.878132	22.57	50.5505
0.880364	20.3996	50.0117			0.880998	22.3664	50.5545
0.88323	20.5262	50.0091			0.883865	22.3504	50.5526
0.886097	20.5209	50.0094			0.886731	22.5249	50.5501
0.888963	20.4733	50.0095			0.889597	22.4944	50.5526
0.89183	20.5116	50.006			0.892464	22.5242	50.5543
0.894696	20.4874	50.0046			0.89533	22.85	50.5522
0.897563	20.4328	50.0114			0.898197	26.471	50.5546
0.900429	20.3678	50.0171			0.901063	26.4958	50.5534
0.903295	20.4493	50.0134			0.90393	22.6473	50.5459
0.906162	20.5848	50.0058			0.906796	22.8605	50.5409
0.909028	20.4756	50.0003			0.909662	22.902	50.5414
0.911895	20.4146	49.9962			0.912529	22.7499	50.5515
0.914761	20.4883	49.9935			0.915395	22.6595	50.5524
0.917627	20.8517	49.9932			0.918262	22.4667	50.5531
0.920494	20.598	49.9969			0.921128	22.5358	50.5544
0.92336	20.3881	50.0025			0.923995	22.9764	50.5438
0.926227	20.3893	50.006			0.926861	22.7615	50.5449
0.929093	20.4291	49.9974			0.929727	22.7297	50.5511
0.93196	20.3555	49.9924			0.932594	22.6898	50.5492
0.934826	20.34	49.994			0.93546	22.6269	50.5469
0.937692	20.3248	49.9944			0.938327	22.5922	50.5562
0.940559	20.3088	49.9938			0.941193	22.6144	50.5549
0.943425	20.3367	49.9877			0.944059	22.6636	50.5511
0.946292	20.4572	49.9877			0.946926	22.6639	50.5604
0.949158	20.5782	49.9888			0.949792	22.6834	50.5612
0.952025	20.4126	49.9877			0.952659	22.7818	50.558
0.954891	20.3294	49.9908			0.955525	22.8277	50.5534
0.957757	20.4105	49.9871			0.958392	22.7981	50.561
0.960624	20.5362	49.9864			0.961258	22.909	50.5645
0.96349	20.5458	49.9909			0.964124	23.0472	50.5605
0.966357	20.4546	49.9884			0.966991	23.1193	50.5632
0.969223	20.4801	49.9915			0.969857	23.121	50.5642
0.97209	20.5811	49.9945			0.972724	23.2584	50.5664
0.974956	20.5921	49.996			0.97559	23.2235	50.5707
0.977822	20.5778	49.9945			0.978457	23.2293	50.5721
0.980689	20.6258	49.9877			0.981323	23.2345	50.5738
0.983555	20.706	49.9922			0.984189	23.3256	50.5762
0.986422	20.8084	49.9936			0.987056	23.6742	50.5735
0.989288	20.8338	49.9975			0.989922	23.7562	50.5718
0.992155	20.9403	49.999			0.992789	24.0452	50.584
0.995021	21.0861	49.9988			0.995655	24.4448	50.5882
0.997887	21.3458	50.0045			0.998521	24.3443	50.5898
1.00075	21.6639	50.0066			1.00139	24.3334	50.5978
1.00362	21.8219	50.0144			1.00425	24.5164	50.6007
1.00649	22.2061	50.0187			1.00712	25.118	50.6099
1.00935	22.9552	50.0248			1.00999	25.5337	50.6163
1.01222	23.3505	50.0351			1.01285	26.0495	50.6224
1.01509	23.7371	50.0334			1.01572	26.3902	50.6277
1.01795	24.5653	50.035			1.01859	27.1786	50.632
1.02082	25.4683	50.046			1.02145	27.7859	50.6334
1.02368	25.8659	50.0507			1.02432	28.3424	50.6388
1.02655	26.6181	50.0605			1.02719	29.0575	50.6462
1.02942	27.1683	50.077			1.03005	29.5767	50.6463
1.03228	28.1057	50.0831			1.03292	30.12	50.6535
1.03515	28.6301	50.0867			1.03578	31.0221	50.6638
1.03802	29.5349	50.0962			1.03865	32.1528	50.6674
1.04088	29.8391	50.0998			1.04152	32.4683	50.6735
1.04375	30.1649	50.1016			1.04438	32.8363	50.6858
1.04662	31.206	50.1118			1.04725	33.6054	50.6945
1.04948	31.5614	50.1134			1.05012	34.1285	50.7009
1.05235	32.2695	50.1155			1.05298	35.3312	50.7029
1.05522	32.8995	50.1242			1.05585	36.1367	50.7085
1.05808	32.944	50.1295			1.05872	36.3101	50.7174
1.06095	33.1612	50.1283			1.06158	36.3879	50.7246
1.06381	33.7375	50.129			1.06445	36.7484	50.732
1.06668	34.0631	50.1406			1.06732	37.4468	50.7355
1.06955	34.0746	50.1426			1.07018	37.6151	50.7451
1.07241	34.3811	50.1434			1.07305	37.9204	50.7568
1.07528	34.644	50.1562			1.07591	37.9491	50.7628
1.07815	35.0339	50.1625			1.07878	37.9353	50.7674
1.08101	35.2194	50.1662			1.08165	38.1715	50.7728
1.08388	35.2965	50.174			1.08451	38.3032	50.7946
1.08675	35.6556	50.1772			1.08738	38.2659	50.8103
1.08961	36.0407	50.1806			1.09025	38.3465	50.8166
1.09248	36.0858	50.187			1.09311	38.3336	50.8321
1.09535	35.9663	50.199			1.09598	38.3339	50.8501
1.09821	35.6736	50.2067			1.09885	38.3103	50.8641
1.10108	35.6522	50.2113			1.10171	38.2896	50.8728
1.10394	35.5644	50.2229			1.10458	38.3489	50.8829
1.10681	35.4466	50.2323			1.10745	38.1473	50.8948
1.10968	35.6139	50.2366			1.11031	37.8492	50.9036
1.11254	35.3105	50.2415			1.11318	37.035	50.9124
1.11541	34.7684	50.2491			1.11604	36.9144	50.9286
1.11828	34.5868	50.2638			1.11891	36.4922	50.9331
1.12114	34.568	50.2787			1.12178	35.7844	50.9415
1.12401	34.3392	50.2949			1.12464	35.5459	50.9552
1.12688	34.197	50.3108			1.12751	35.0913	50.9581
1.12974	33.8736	50.3274			1.13038	34.6533	50.9544
1.13261	33.5549	50.3484			1.13324	34.3425	50.9534
1.13548	33.6401	50.3599			1.13611	33.7249	50.9549
1.13834	33.3078	50.3641			1.13898	33.414	50.945
1.14121	32.6239	50.3647			1.14184	33.1395	50.9367
1.14407	32.2408	50.3712			1.14471	32.8145	50.9235
1.14694	32.2943	50.3744			1.14758	33.3517	50.9036
1.14981	32.227	50.3727			1.15044	32.0918	50.8958
1.15267	31.3316	50.3738			1.15331	30.9673	50.8837
1.15554	30.8392	50.3743			1.15617	30.6567	50.8682
1.15841	30.4647	50.3651			1.15904	30.4127	50.8609
1.16127	30.1235	50.3533			1.16191	29.9336	50.8436
1.16414	29.8389	50.3462			1.16477	29.5689	50.8273
1.16701	29.8116	50.3405			1.16764	29.15	50.8172
1.16987	29.726	50.3324			1.17051	28.9734	50.8041
1.17274	29.2165	50.3263			1.17337	28.6607	50.7939
1.17561	28.8932	50.3231			1.17624	28.37	50.7835
1.17847	28.4858	50.3103			1.17911	27.7203	50.7699
1.18134	27.9351	50.3059			1.18197	27.4033	50.7579
1.1842	27.5389	50.3067			1.18484	27.2471	50.7586
1.18707	27.4191	50.3023			1.18771	26.8569	50.7535
1.18994	27.2101	50.2958			1.19057	26.6985	50.7365
1.1928	27.1094	50.2969			1.19344	26.6816	50.7314
1.19567	27.0493	50.2973			1.1963	26.6269	50.7253
1.19854	26.3427	50.295			1.19917	26.1976	50.7158
1.2014	26.0227	50.3026			1.20204	25.9788	50.7184
1.20427	26.0319	50.3094			1.2049	25.949	50.7185
1.20714	26.0168	50.3147			1.20777	25.9226	50.7133
1.21	25.8032	50.3202			1.21064	25.5275	50.7071
1.21287	25.5694	50.3276			1.2135	25.2029	50.7039
1.21574	25.2822	50.3339			1.21637	25.1733	50.7024
1.2186	25.0893	50.3349			1.21924	25.1023	50.6998
1.22147	25.1461	50.344			1.2221	24.8149	50.7036
1.22433	25.2454	50.3558			1.22497	24.854	50.7094
1.2272	24.9246	50.3652			1.22784	25.0678	50.7113
1.23007	24.6709	50.3764			1.2307	24.9003	50.7099
1.23293	24.5161	50.3907			1.23357	24.8936	50.7094
1.2358	24.503	50.4044			1.23643	24.7484	50.7043
1.23867	24.6306	50.4219			1.2393	24.6474	50.709
1.24153	24.3604	50.4379			1.24217	24.6789	50.7195
1.2444	24.3991	50.4538			1.24503	24.5453	50.7182
1.24727	24.3665	50.4746			1.2479	24.3675	50.7193
1.25013	24.0821	50.496			1.25077	24.3195	50.7186
1.253	23.8246	50.5238			1.25363	24.2565	50.7201
1.25587	23.8456	50.5538			1.2565	24.3728	50.7251
1.25873	24.0993	50.577			1.25937	24.223	50.7266
1.2616	24.0398	50.6018			1.26223	24.1163	50.7257
1.26446	23.9308	50.6327			1.2651	24.1572	50.7266
1.26733	23.8271	50.6593			1.26797	24.1343	50.7356
1.2702	23.7717	50.6957			1.27083	24.0105	50.7424
1.27306	23.8215	50.7344			1.2737	24.0286	50.7473
1.27593	23.8346	50.7659			1.27656	24.1095	50.7498
1.2788	23.8366	50.7978			1.27943	24.1462	50.7558
1.28166	23.8752	50.8392			1.2823	24.118	50.7604
1.28453	23.8953	50.8841			1.28516	24.1453	50.768
1.2874	23.914	50.9322			1.28803	24.1037	50.7778
1.29026	23.9294	50.9842			1.2909	24.0965	50.7797
1.29313	23.8443	51.0309			1.29376	24.0874	50.7861
1.296	23.9183	51.0868			1.29663	23.9382	50.789
1.29886	24.2467	51.1519			1.2995	23.9032	50.7938
1.30173	24.1006	51.2212			1.30236	23.8705	50.7983
1.30459	24.1593	51.2926			1.30523	23.8009	50.8057
1.30746	24.2193	51.3604			1.3081	23.7837	50.8114
1.31033	24.2975	51.4283			1.31096	23.8709	50.8154
1.31319	24.5459	51.499			1.31383	23.9183	50.8281
1.31606	24.6706	51.5732			1.31669	23.7531	50.8393
1.31893	24.7737	51.6487			1.31956	23.7215	50.8502
1.32179	24.6888	51.7324			1.32243	23.8906	50.8528
1.32466	24.7992	51.8279			1.32529	23.8413	50.8625
1.32753	24.9137	51.9158			1.32816	23.8053	50.8753
1.33039	24.9016	52.0074			1.33103	23.8399	50.8799
1.33326	25.0812	52.1084			1.33389	23.7045	50.8862
1.33613	25.255	52.208			1.33676	23.6197	50.8982
1.33899	25.4592	52.3137			1.33963	23.6848	50.9129
1.34186	25.7915	52.4205			1.34249	23.8457	50.922
1.34472	25.7296	52.5317			1.34536	23.7606	50.9334
1.34759	25.7136	52.6448			1.34823	23.8362	50.9487
1.35046	26.0607	52.7655			1.35109	24.1612	50.9537
1.35332	26.1818	52.8848			1.35396	24.0665	50.9648
1.35619	26.3086	52.9977			1.35682	23.8498	50.981
1.35906	26.4733	53.1247			1.35969	23.7978	50.997
1.36192	26.6744	53.2496			1.36256	23.8436	51.0168
1.36479	26.9517	53.3745			1.36542	23.9695	51.0262
1.36766	27.2053	53.5115			1.36829	23.8521	51.0395
1.37052	27.3135	53.654			1.37116	23.7845	51.0456
1.37339	27.411	53.7931			1.37402	23.9125	51.0555
1.37626	27.6638	53.9296			1.37689	24.1611	51.0821
1.37912	27.8893	54.0666			1.37976	24.1422	51.1088
1.38199	28.1396	54.2065			1.38262	24.0059	51.1348
1.38485	28.3013	54.3523			1.38549	24.0362	51.1492
1.38772	28.7449	54.5022			1.38836	24.2159	51.1641
1.39059	28.7698	54.6574			1.39122	24.0737	51.1913
1.39345	28.8367	54.8105			1.39409	24.1389	51.2141
1.39632	29.0878	54.9585			1.39695	24.2288	51.2269
1.39919	29.3167	55.113			1.39982	24.2446	51.2429
1.40205	29.4638	55.2711			1.40269	24.2418	51.2713
1.40492	29.7459	55.427			1.40555	24.1262	51.2968
1.40779	29.9624	55.5864			1.40842	24.115	51.32
1.41065	30.2749	55.7503			1.41129	24.1578	51.3554
1.41352	30.5185	55.9144			1.41415	24.2051	51.3878
1.41639	30.7012	56.0765			1.41702	24.2598	51.4137
1.41925	30.9482	56.2414			1.41989	24.3506	51.4442
1.42212	31.2547	56.4128			1.42275	24.3122	51.4716
1.42498	31.5255	56.586			1.42562	24.2843	51.4996
1.42785	31.9054	56.7514			1.42849	24.4271	51.5403
1.43072	32.2222	56.9196			1.43135	24.7025	51.5801
1.43358	32.2095	57.0934			1.43422	24.6316	51.618
1.43645	32.2803	57.2705			1.43708	24.4924	51.6662
1.43932	32.579	57.444			1.43995	24.4297	51.7029
1.44218	32.7517	57.6188			1.44282	24.5337	51.7419
1.44505	32.8852	57.8028			1.44568	24.601	51.7855
1.44792	33.1366	57.986			1.44855	24.6435	51.823
1.45078	33.6201	58.1717			1.45142	24.8367	51.8681
1.45365	34.0037	58.3641			1.45428	25.0079	51.9141
1.45652	33.9515	58.5542			1.45715	24.8437	51.9666
1.45938	34.0565	58.7493			1.46002	24.8232	52.0161
1.46225	34.2143	58.9512			1.46288	24.9024	52.06
1.46511	34.4962	59.1541			1.46575	25.0168	52.1162
1.46798	35.3163	59.3644			1.46862	25.3082	52.1792
1.47085	35.6072	59.583			1.47148	25.0608	52.2356
1.47371	35.2623	59.817			1.47435	25.0098	52.2965
1.47658	35.6025	60.0655			1.47721	25.0883	52.3565
1.47945	36.1185	60.3163			1.48008	25.2724	52.4192
1.48231	36.3083	60.5799			1.48295	25.4837	52.4885
1.48518	36.4206	60.8578			1.48581	25.5252	52.5594
1.48805	36.718	61.1536			1.48868	25.6448	52.6308
1.49091	36.9748	61.4677			1.49155	25.7125	52.695
1.49378	37.0722	61.8006			1.49441	25.7039	52.7668
1.49665	37.5928	62.1676			1.49728	25.7545	52.842
1.49951	37.9675	62.5678			1.50015	25.794	52.9188
1.50238	38.1915	62.9961			1.50301	25.8642	53
1.50524	38.5362	63.4729			1.50588	25.9638	53.084
1.50811	38.8797	63.995			1.50874	26.1892	53.1697
1.51098	39.5286	64.5631			1.51161	26.6857	53.2566
1.51384	40.1593	65.1893			1.51448	26.456	53.3469
1.51671	40.4486	65.8754			1.51734	26.498	53.437
1.51958	40.944	66.6372			1.52021	26.3632	53.5371
1.52244	41.1747	67.4744			1.52308	26.4775	53.6395
1.52531	41.9104	68.4025			1.52594	26.6131	53.7402
1.52818	42.5382	69.4267			1.52881	26.5778	53.8345
1.53104	43.2357	70.5527			1.53168	26.6286	53.9281
1.53391	44.5956	71.7982			1.53454	26.7262	54.0416
1.53678	45.7151	73.1657			1.53741	26.8567	54.1563
1.53964	46.1831	74.6656			1.54028	26.9692	54.2644
1.54251	47.2149	76.3244			1.54314	27.0722	54.3745
1.54537	48.5251	78.1324			1.54601	27.353	54.4915
1.54824	49.608	80.1116			1.54887	27.4089	54.6109
1.55111	51.1033	82.2739			1.55174	27.469	54.7285
1.55397	53.3415	84.6208			1.55461	27.5945	54.8473
1.55684	54.7775	87.1725			1.55747	27.6421	54.9695
1.55971	56.2742	89.9293			1.56034	27.6711	55.1041
1.56257	58.4868	92.904			1.56321	27.8042	55.2407
1.56544	61.0757	96.0851			1.56607	28.1824	55.3813
1.56831	64.9321	99.486			1.56894	28.1241	55.5326
1.57117	66.7711	103.131			1.57181	28.1289	55.6795
1.57404	68.5454	107.013			1.57467	28.2851	55.8294
1.57691	71.7177	111.105			1.57754	28.4537	55.9879
1.57977	75.0115	115.429			1.58041	28.5187	56.1462
1.58264	78.6103	119.964			1.58327	28.5031	56.3038
1.5855	82.1791	124.706			1.58614	28.7722	56.4755
1.58837	86.2336	129.646			1.589	28.864	56.6482
1.59124	90.7269	134.758			1.59187	28.9165	56.8201
1.5941	95.1257	140.055			1.59474	29.2859	57.0027
1.59697	99.7304	145.507			1.5976	29.5077	57.1806
1.59984	104.559	151.11			1.60047	29.6851	57.3613
1.6027	109.519	156.834			1.60334	29.6703	57.5559
1.60557	114.712	162.647			1.6062	29.8894	57.7485
1.60844	120.369	168.538			1.60907	30.2284	57.9455
1.6113	125.924	174.478			1.61194	29.9917	58.1507
1.61417	131.562	180.431			1.6148	30.0431	58.3449
1.61704	137.252	186.399			1.61767	30.4037	58.5517
1.6199	143.094	192.325			1.62054	30.6059	58.7758
1.62277	149.165	198.208			1.6234	30.5825	58.9991
1.62563	155.335	204.019			1.62627	30.7157	59.2166
1.6285	161.754	209.736	446.274		1.62913	30.7592	59.444
1.63137	168.043	215.343	450.503		1.632	30.9748	59.6778
1.63423	174.146	220.785	454.585		1.63487	31.4385	59.9079
1.6371	180.179	226.09	459.009		1.63773	31.5341	60.1418
1.63997	186.491	231.201	462.93		1.6406	31.28	60.3916
1.64283	192.822	236.095	467.001		1.64347	31.5415	60.644
1.6457	198.168	240.782	471.475		1.64633	31.6981	60.8916
1.64857	202.935	245.209	476.131		1.6492	31.6625	61.1386
1.65143	208.34	249.383	480.676		1.65207	31.8524	61.389
1.6543	213.972	253.299	484.815		1.65493	32.1495	61.6429
1.65717	219.228	256.936	488.589		1.6578	32.3921	61.8972
1.66003	224.241	260.282	492.475		1.66067	32.651	62.1581
1.6629	228.949	263.34	496.485		1.66353	32.7555	62.4079
1.66576	233.532	266.087	500.358		1.6664	32.6982	62.6557
1.66863	237.804	268.534	504.097		1.66926	32.7636	62.9174
1.6715	241.957	270.667	507.776		1.67213	32.9352	63.1739
1.67436	245.61	272.488	511.387		1.675	33.1368	63.4293
1.67723	248.663	273.997	514.598		1.67786	33.3145	63.6913
1.6801	251.317	275.191	517.923		1.68073	33.4605	63.943
1.68296	254.1	276.081	521.28		1.6836	33.5022	64.2037
1.68583	256.557	276.664	524.819		1.68646	33.7109	64.4575
1.6887	258.675	276.949	528.13		1.68933	33.9645	64.7045
1.69156	260.86	276.941	531.164		1.69219	34.0357	64.9607
1.69443	262.517	276.651	534.164		1.69506	34.1456	65.2098
1.6973	263.821	276.089	537.148		1.69793	34.2162	65.4555
1.70016	264.748	275.248	540.177		1.7008	34.1974	65.7009
1.70303	266.035	274.143	543.022		1.70366	34.237	65.9393
1.70589	265.997	272.801	545.638		1.70653	34.4323	66.1743
1.70876	265.561	271.233	547.958		1.70939	34.5311	66.4187
1.71163	265.04	269.426	550.038		1.71226	34.4723	66.6603
1.71449	264.398	267.396	552.271		1.71513	34.6595	66.9022
1.71736	263.764	265.175	554.384		1.71799	34.9448	67.1385
1.72023	262.632	262.766	556.339		1.72086	34.9047	67.3678
1.72309	261.287	260.186	558.166		1.72373	35.0427	67.6045
1.72596	259.878	257.438	559.905		1.72659	35.0364	67.8481
1.72883	257.857	254.532	561.67		1.72946	35.0161	68.0873
1.73169	255.823	251.498	563.662		1.73232	35.0483	68.3246
1.73456	253.598	248.334	565.346		1.73519	35.0705	68.5734
1.73742	251.118	245.054	566.791		1.73806	35.4053	68.8264
1.74029	248.466	241.674	568.068		1.74093	35.3937	69.084
1.74316	245.437	238.205	569.254		1.74379	35.385	69.3489
1.74602	242.437	234.673	570.212		1.74666	35.4702	69.6268
1.74889	239.244	231.054	570.935		1.74952	35.5828	69.9204
1.75176	236.063	227.378	571.634		1.75239	35.9604	70.23
1.75462	232.596	223.679	572.441		1.75526	35.4037	70.5575
1.75749	228.928	219.934	573.251		1.75812	35.4578	70.9087
1.76036	225.515	216.178	573.71		1.76099	35.7522	71.2876
1.76322	221.971	212.4	574.167		1.76386	35.8226	71.703
1.76609	218.122	208.608	574.439		1.76672	35.5516	72.1643
1.76896	213.877	204.826	574.648		1.76959	35.4208	72.6728
1.77182	209.983	201.056	574.273		1.77245	35.433	73.2199
1.77469	206.211	197.319	574.235		1.77532	35.5616	73.8267
1.77755	202.03	193.595	574.138		1.77819	35.6698	74.5057
1.78042	197.834	189.904	574.01		1.78106	35.7742	75.2628
1.78329	193.746	186.261	573.593		1.78392	35.8194	76.1094
1.78615	189.491	182.649	573.179		1.78679	36.3048	77.0567
1.78902	185.447	179.084	572.661		1.78965	37.0662	78.1142
1.79189	181.186	175.576	571.917		1.79252	36.2854	79.2935
1.79475	177.117	172.118	570.989		1.79539	36.2451	80.6081
1.79762	173.055	168.732	569.937		1.79825	36.3984	82.0686
1.80049	168.598	165.405	568.71		1.80112	36.5026	83.7095
1.80335	164.562	162.144	567.412		1.80399	36.9455	85.5353
1.80622	161.45	158.96	566.151		1.80685	37.1239	87.554
1.80909	157.256	155.843			1.80972	37.0968	89.7968
1.81195	153.131	152.802			1.81258	37.5111	92.2837
1.81482	149.153	149.818			1.81545	38.0825	95.0201
1.81768	144.899	146.901			1.81832	38.3411	98.0493
1.82055	141.22	144.072			1.82118	38.7294	101.37
1.82342	137.657	141.317			1.82405	39.2688	104.99
1.82628	134.161	138.643			1.82692	39.9094	108.965
1.82915	130.281	136.037			1.82978	40.8153	113.289
1.83202	126.575	133.511			1.83265	41.6462	117.983
1.83488	123.315	131.07			1.83552	42.4287	123.068
1.83775	120.303	128.694			1.83838	44.0371	128.544
1.84062	117.066	126.391			1.84125	44.6928	134.427
1.84348	113.989	124.166			1.84412	45.4344	140.712
1.84635	110.823	122.005			1.84698	47.1478	147.434
1.84922	107.599	119.913			1.84985	48.4634	154.581
1.85208	104.586	117.892			1.85271	49.7412	162.13
1.85495	102.57	115.942			1.85558	51.372	170.09
1.85781	99.9419	114.049			1.85845	53.133	178.447
1.86068	96.2164	112.218			1.86131	54.9688	187.176
1.86355	93.2006	110.452			1.86418	56.8809	196.286
1.86641	90.8523	108.745			1.86705	61.0379	205.715
1.86928	88.679	107.099			1.86991	63.7295	215.463
1.87215	86.2651	105.509			1.87278	64.1552	225.483
1.87501	84.1628	103.974			1.87565	65.6401	235.723
1.87788	82.311	102.489			1.87851	68.1307	246.158
1.88075	79.335	101.063			1.88138	70.9147	256.696
1.88361	77.1367	99.6781			1.88425	73.4826	267.331
1.88648	75.2082	98.3452			1.88711	76.2637	277.977
1.88935	73.1757	97.0598			1.88998	79.1348	288.558	119.833
1.89221	71.2489	95.8121			1.89285	81.8419	299.055	120.692
1.89508	69.3217	94.6069			1.89571	84.6273	309.375	121.599
1.89794	67.6456	93.4305			1.89858	87.4211	319.43	122.67
1.90081	66.189	92.2984			1.90144	90.2353	329.187	123.742
1.90368	64.7417	91.2081			1.90431	93.0121	338.546	124.873
1.90654	63.0434	90.1537			1.90718	95.9156	347.48	126.025
1.90941	61.4072	89.1333			1.91004	100.06	355.897	127.355
1.91228	59.928	88.1402			1.91291	102.819	363.714	128.628
1.91514	58.5192	87.1804			1.91578	104.352	370.902	129.952
1.91801	57.173	86.2514			1.91864	106.771	377.384	131.296
1.92088	56.1305	85.3525			1.92151	108.636	383.141	132.703
1.92374	54.9304	84.4827			1.92438	110.901	388.097	134.111
1.92661	53.5507	83.6327			1.92724	112.953	392.214	135.53
1.92948	52.6736	82.8042			1.93011	114.629	395.481	137.006
1.93234	51.3765	81.9965			1.93298	116.181	397.857	138.538
1.93521	50.6188	81.2215			1.93584	117.757	399.332	140.12
1.93807	49.4649	80.4744			1.93871	119.079	399.887	141.744
1.94094	48.0737	79.7352			1.94157	120.011	399.535	143.237
1.94381	47.2897	79.0213			1.94444	121.035	398.281	144.662
1.94667	46.2129	78.3311			1.94731	121.76	396.137	145.879
1.94954	45.279	77.646			1.95017	122.204	393.127	147.361
1.95241	44.6983	76.983			1.95304	122.322	389.269	148.877
1.95527	43.951	76.3461			1.95591	122.414	384.614	150.382
1.95814	43.0494	75.7268			1.95877	122.266	379.193	151.83
1.96101	42.2418	75.1238			1.96164	122.073	373.046	153.292
1.96387	41.8314	74.5371			1.9645	121.451	366.235	154.832
1.96674	41.0737	73.9684			1.96737	120.212	358.792	156.372
1.96961	40.2925	73.4058			1.97024	119.044	350.814	157.813
1.97247	39.6298	72.8626			1.97311	117.557	342.325	159.297
1.97534	38.8098	72.3383			1.97597	116.057	333.404	160.781
1.9782	38.1184	71.8227			1.97884	114.632	324.136	162.129
1.98107	37.7773	71.3186			1.9817	112.938	314.549	163.506
1.98394	37.0855	70.8252			1.98457	111.197	304.735	164.865
1.9868	36.5236	70.3504			1.98744	109.118	294.772	166.253
1.98967	36.0538	69.8898			1.9903	106.799	284.671	167.601
1.99254	35.6018	69.4431			1.99317	104.925	274.522	168.91
1.9954	35.1515	69.0093			1.99604	102.562	264.352	169.882
1.99827	34.8955	68.5829			1.9989	100.168	254.226	171.17
2.00114	34.4215	68.1664			2.00177	98.7119	244.214	172.639
2.004	34.1953	67.7628			2.00463	96.0357	234.322	173.976
2.00687	33.6175	67.3747			2.0075	92.3094	224.637	175.054
2.00974	33.2773	66.9965			2.01037	89.8465	215.153	172.825
2.0126	32.8459	66.6312			2.01323	87.7673	205.922
2.01547	32.2783	66.2721			2.0161	85.0129	196.992
2.01833	31.9754	65.9277			2.01897	82.2455	188.341
2.0212	31.7864	65.6			2.02183	79.3403	180.026
2.02407	31.4255	65.2652			2.0247	76.6476	172.034
2.02693	31.0743	64.9431			2.02757	74.7766	164.387
2.0298	30.9119	64.6347			2.03043	73.5735	157.103
2.03267	30.806	64.3292			2.0333	70.2486	150.165
2.03553	30.3747	64.0306			2.03617	67.4192	143.583
2.0384	29.9783	63.7442			2.03903	64.931	137.374
2.04127	29.9027	63.4763			2.0419	62.3094	131.511
2.04413	29.7258	63.2118			2.04476	60.3591	126.007
2.047	29.2779	62.9417			2.04763	58.563	120.829
2.04987	29.1226	62.6863			2.0505	56.8706	115.986
2.05273	28.7325	62.4449			2.05336	54.5831	111.477
2.0556	28.4998	62.2018			2.05623	52.624	107.257
2.05846	28.3102	61.9712			2.0591	51.0831	103.341
2.06133	27.9837	61.749			2.06196	49.8002	99.7053
2.0642	28.0063	61.5267			2.06483	47.9986	96.3318
2.06706	27.886	61.3067			2.0677	46.2887	93.2166
2.06993	27.5822	61.0976			2.07056	44.7406	90.3311
2.0728	27.3629	60.9043			2.07343	43.4014	87.6675
2.07566	27.2638	60.7076			2.0763	42.3015	85.2238
2.07853	27.1675	60.5075			2.07916	41.6733	82.9661
2.0814	27.1026	60.3203			2.08203	40.535	80.8966
2.08426	26.8052	60.1411			2.08489	38.9284	78.9977
2.08713	26.7852	59.9616			2.08776	37.922	77.2485
2.09	26.5363	59.7835			2.09063	37.1622	75.6509
2.09286	26.4169	59.6198			2.09349	36.9631	74.1908
2.09573	26.3972	59.4663			2.09636	35.9102	72.8469
2.09859	26.0762	59.3009			2.09923	34.7485	71.6106
2.10146	25.9677	59.1382			2.10209	33.881	70.4798
2.10433	25.7936	58.9887			2.10496	33.2264	69.4473
2.10719	25.7352	58.8371			2.10783	32.5529	68.5004
2.11006	26.0006	58.6897			2.11069	32.2041	67.6229
2.11293	25.6798	58.5493			2.11356	32.3489	66.8141
2.11579	25.3537	58.4048			2.11643	31.595	66.0832
2.11866	25.2212	58.2667			2.11929	30.9699	65.3998
2.12153	25.1134	58.1346			2.12216	30.3441	64.7601
2.12439	25.0332	58.0037			2.12502	29.7116	64.1748
2.12726	24.8609	57.8747			2.12789	29.4138	63.638
2.13013	24.7717	57.7543			2.13076	29.1799	63.1337
2.13299	24.7245	57.6339			2.13362	29.0028	62.6614
2.13586	24.949	57.5035			2.13649	28.5856	62.2252
2.13872	24.7324	57.3789			2.13936	28.2728	61.8073
2.14159	24.5683	57.2679			2.14222	27.9283	61.4168
2.14446	24.5278	57.162			2.14509	27.7558	61.0501
2.14732	24.4258	57.0493			2.14796	27.6382	60.71
2.15019	24.4407	56.9389			2.15082	27.3472	60.3892
2.15306	24.4382	56.8343			2.15369	27.1227	60.0746
2.15592	24.1988	56.7296			2.15656	26.7571	59.7803
2.15879	24.2423	56.6318			2.15942	26.5199	59.5017
2.16166	24.2508	56.5368			2.16229	26.3492	59.2306
2.16452	24.333	56.4376			2.16515	26.257	58.9718
2.16739	24.457	56.3386			2.16802	26.1562	58.7243
2.17026	23.831	56.2453			2.17089	26.2058	58.4818
2.17312	23.9518	56.1566			2.17375	25.9962	58.2488
2.17599	24.0465	56.0659			2.17662	25.7593	58.0282
2.17885	23.9865	55.971			2.17949	25.7142	57.8235
2.18172	23.8623	55.8871			2.18235	25.7018	57.6152
2.18459	23.7034	55.8052			2.18522	25.5347	57.4119
2.18745	23.5293	55.7199			2.18809	25.3637	57.2315
2.19032	23.4734	55.6387			2.19095	25.2565	57.0489
2.19319	23.2823	55.5594			2.19382	25.0939	56.8584
2.19605	23.2717	55.4833			2.19669	25.1404	56.6818
2.19892	23.2419	55.4079			2.19955	25.4189	56.5153
2.20179	23.1281	55.3347			2.20242	25.0397	56.3565
2.20465	23.1027	55.2585			2.20528	25.0615	56.2084
2.20752	23.0514	55.1808			2.20815	25.1788	56.055
2.21039	23.0237	55.1152			2.21102	25.0313	55.9046
2.21325	23.0296	55.0477			2.21388	24.8784	55.7681
2.21612	22.9709	54.9695			2.21675	24.7383	55.633
2.21898	22.9569	54.9008			2.21962	24.4899	55.4967
2.22185	23.1247	54.838			2.22248	24.4329	55.3642
2.22472	22.9102	54.7832			2.22535	24.5922	55.235
2.22758	22.8692	54.7182			2.22822	24.7818	55.1209
2.23045	23.0271	54.6488			2.23108	24.9469	55.011
2.23332	23.0792	54.5979			2.23395	24.3932	54.8952
2.23618	22.8468	54.55			2.23682	24.2918	54.7799
2.23905	22.7086	54.4927			2.23968	23.9973	54.6758
2.24192	22.7431	54.4253			2.24255	23.907	54.5754
2.24478	22.685	54.3583			2.24541	24.0319	54.4771
2.24765	22.4957	54.3018			2.24828	24.049	54.3817
2.25052	22.5101	54.2583			2.25115	23.8866	54.289
2.25338	22.5332	54.2088			2.25401	23.9986	54.1982
2.25625	22.5041	54.1586			2.25688	24.5568	54.1152
2.25911	22.4376	54.1126			2.25975	24.2644	54.0302
2.26198	22.4215	54.0578			2.26261	23.6944	53.9459
2.26485	22.446	54.01			2.26548	23.5105	53.8685
2.26771	22.3559	53.9669			2.26835	23.4941	53.7864
2.27058	22.342	53.9117			2.27121	23.6474	53.7156
2.27345	22.3097	53.859			2.27408	23.7993	53.6468
2.27631	22.2471	53.8201			2.27694	23.6444	53.5747
2.27918	22.1845	53.7732			2.27981	23.4298	53.507
2.28205	22.1633	53.721			2.28268	23.3999	53.4438
2.28491	22.2048	53.678			2.28554	23.437	53.377
2.28778	22.2102	53.6413			2.28841	23.3997	53.311
2.29065	22.1497	53.6023			2.29128	23.353	53.2472
2.29351	22.1981	53.5607			2.29414	23.3021	53.1869
2.29638	22.3239	53.5159			2.29701	23.3214	53.1338
2.29924	22.1891	53.4674			2.29988	23.3268	53.0763
2.30211	22.1992	53.4295			2.30274	23.2835	53.0214
2.30498	22.2095	53.3953			2.30561	23.3052	52.9631
2.30784	22.1322	53.361			2.30848	23.1792	52.9128
2.31071	22.0693	53.3279			2.31134	23.1202	52.8694
2.31358	22.0207	53.2942			2.31421	23.1846	52.8161
2.31644	21.9502	53.2556			2.31707	23.0938	52.7632
2.31931	21.9118	53.2214			2.31994	23.0593	52.7235
2.32218	22.293	53.1776			2.32281	23.0906	52.6862
2.32504	22.3426	53.1341			2.32567	23.1704	52.6313
2.32791	21.8381	53.1071			2.32854	23.1704	52.5808
2.33078	21.8928	53.074			2.33141	23.2111	52.5463
2.33364	21.8708	53.0462			2.33427	23.1201	52.5126
2.33651	21.6888	53.0176			2.33714	23.0347	52.4678
2.33937	21.7259	52.9791			2.34001	23.0067	52.4204
2.34224	21.8996	52.9443			2.34287	22.9849	52.3921
2.34511	22.2349	52.9151			2.34574	22.946	52.3644
2.34797	22.303	52.8869			2.34861	23.0631	52.324
2.35084	21.8202	52.8587			2.35147	23.0852	52.2853
2.35371	21.669	52.828			2.35434	22.9814	52.2491
2.35657	21.6878	52.8041			2.3572	22.9215	52.2211
2.35944	21.8537	52.7779			2.36007	22.8635	52.1974
2.36231	21.8798	52.7459			2.36294	22.879	52.1642
2.36517	21.6308	52.7155			2.3658	22.8718	52.1308
2.36804	21.624	52.6854			2.36867	22.8842	52.1022
2.37091	21.7915	52.6602			2.37154	22.818	52.0724
2.37377	21.4701	52.6325			2.3744	22.796	52.0441
2.37664	21.5505	52.5981			2.37727	22.8428	52.0215
2.3795	21.6386	52.5742			2.38014	22.8932	51.9942
2.38237	21.5696	52.5522			2.383	23.1609	51.9598
2.38524	21.6412	52.5247			2.38587	23.1405	51.9335
2.3881	21.8108	52.5026			2.38874	22.8546	51.9102
2.39097	21.8392	52.4823			2.3916	22.8213	51.8851
2.39384	21.7027	52.459			2.39447	22.7968	51.8619
2.3967	21.5475	52.4352			2.39733	22.93	51.8428
2.39957	21.5955	52.4182			2.4002	23.3362	51.8215
2.40244	21.492	52.3984			2.40307	23.1721	51.7966
2.4053	21.4096	52.3714			2.40593	22.8138	51.78
2.40817	21.4034	52.3413			2.4088	22.6838	51.7573
2.41104	21.3894	52.3162			2.41167	22.6965	51.73
2.4139	21.3849	52.2977			2.41453	22.7609	51.7088
2.41677	21.3785	52.2743			2.4174	22.7586	51.6871
2.41963	21.3894	52.256			2.42027	22.6735	51.6709
2.4225	21.3848	52.235			2.42313	22.6803	51.6596
2.42537	21.4654	52.2161			2.426	22.6221	51.6488
2.42823	21.6204	52.2041			2.42887	22.5991	51.6371
2.4311	21.532	52.1844			2.43173	22.6767	51.6227
2.43397	21.4145	52.1572			2.4346	23.0177	51.6041
2.43683	21.3715	52.1336			2.43746	22.9557	51.5888
2.4397	21.3458	52.1159			2.44033	22.7889	51.573
2.44257	21.2496	52.0894			2.4432	22.7757	51.5644
2.44543	21.3573	52.072			2.44606	22.9587	51.5624
2.4483	21.6168	52.0574			2.44893	22.8559	51.552
2.45117	21.2129	52.0375			2.4518	22.7375	51.5334
2.45403	21.1916	52.0143			2.45466	22.5398	51.526
2.4569	21.3652	51.9938			2.45753	22.5173	51.5136
2.45976	21.5041	51.9808			2.4604	22.5909	51.4951
2.46263	21.3448	51.9711			2.46326	22.554	51.4676
2.4655	21.1767	51.9518			2.46613	22.5479	51.4278
2.46836	21.1782	51.9248			2.469	22.6881	51.3888
2.47123	21.3889	51.9129			2.47186	22.5672	51.348
2.4741	21.4592	51.8977			2.47473	22.4759	51.3092
2.47696	21.4171	51.8769			2.47759	22.4771	51.2621
2.47983	21.7388	51.8604			2.48046	22.822	51.2124
2.4827	21.5096	51.8374			2.48333	22.4338	51.1656
2.48556	21.3757	51.8158			2.48619	22.4364	51.1196
2.48843	21.4225	51.794			2.48906	22.8032	51.0724
2.4913	21.1526	51.7742			2.49193	22.5193	51.0314
2.49416	21.194	51.7545			2.49479	22.4573	50.9938
2.49703	21.2729	51.7341			2.49766	22.4384	50.9612
2.49989	21.1975	51.7147			2.50053	22.5059	50.9363
2.50276	21.1907	51.6957			2.50339	22.3775	50.9202
2.50563	21.1483	51.6705			2.50626	22.3466	50.9095
2.50849	21.113	51.6425			2.50913	22.3455	50.9095
2.51136	21.1602	51.6284			2.51199	22.3199	50.916
2.51423	21.2404	51.6108			2.51486	22.386	50.9247
2.51709	21.1315	51.5884			2.51772	22.3612	50.9431
2.51996	21.0533	51.5705			2.52059	22.2191	50.9651
2.52283	21.0136	51.56			2.52346	22.2808	50.9933
2.52569	20.9961	51.5395			2.52632	22.3653	51.0233
2.52856	21.0337	51.5211			2.52919	22.361	51.0483
2.53143	21.0441	51.5057			2.53206	22.4748	51.0748
2.53429	21.2426	51.4905			2.53492	22.4416	51.1017
2.53716	21.2568	51.4769			2.53779	22.9349	51.1205
2.54002	21.1381	51.4585			2.54066	22.9653	51.1334
2.54289	21.1866	51.449			2.54352	22.969	51.1512
2.54576	21.1513	51.4424			2.54639	23.0141	51.1715
2.54862	21.0179	51.4284			2.54926	22.5185	51.1835
2.55149	20.99	51.4222			2.55212	22.3793	51.1916
2.55436	20.9827	51.4189			2.55499	22.4636	51.1952
2.55722	20.9504	51.411			2.55785	22.3918	51.1923
2.56009	21.0514	51.408			2.56072	22.404	51.1866
2.56296	21.068	51.4028			2.56359	22.526	51.188
2.56582	20.9042	51.4059			2.56645	22.4432	51.188
2.56869	20.9163	51.4109			2.56932	22.3086	51.1772
2.57156	21.0098	51.4062			2.57219	22.2984	51.1698
2.57442	21.029	51.4061			2.57505	22.4473	51.1711
2.57729	21.017	51.4037			2.57792	22.7714	51.1697
2.58015	20.9667	51.3968			2.58079	22.3863	51.1649
2.58302	21.0024	51.3949			2.58365	22.2225	51.1552
2.58589	21.0557	51.3895			2.58652	22.2844	51.1489
2.58875	20.9105	51.3796			2.58939	22.2914	51.1439
2.59162	20.8738	51.3693			2.59225	22.4258	51.1382
2.59449	21.0094	51.3591			2.59512	22.4403	51.1318
2.59735	21.2323	51.3451			2.59798	22.3839	51.123
2.60022	21.1733	51.3298			2.60085	22.2382	51.1186
2.60309	20.948	51.3116			2.60372	22.2396	51.1099
2.60595	20.9064	51.2848			2.60658	22.2477	51.1061
2.60882	20.9641	51.2638			2.60945	22.2435	51.108
2.61169	21.025	51.2562			2.61232	22.3414	51.1097
2.61455	21.0333	51.2474			2.61518	22.3218	51.1046
2.61742	20.9666	51.2295			2.61805	22.2965	51.1087
2.62028	21.003	51.2104			2.62092	22.4824	51.1192
2.62315	20.9672	51.1922			2.62378	22.5969	51.1195
2.62602	21.0933	51.1703			2.62665	22.3628	51.1223
2.62888	21.2328	51.1549			2.62952	22.3549	51.1286
2.63175	20.8025	51.1501			2.63238	22.56	51.1266
2.63462	20.7747	51.1479			2.63525	22.4133	51.1275
2.63748	20.8251	51.1409			2.63811	22.2379	51.1378
2.64035	20.9195	51.1335			2.64098	22.2168	51.1365
2.64322	21.0573	51.1249			2.64385	22.2536	51.1324
2.64608	21.0053	51.1209			2.64671	22.2833	51.136
2.64895	21.0153	51.119			2.64958	22.332	51.1401
2.65182	20.9638	51.1166			2.65245	22.8487	51.1412
2.65468	21.0033	51.1195			2.65531	22.7598	51.1429
2.65755	21.1078	51.1231			2.65818	22.5248	51.1407
2.66041	21.1046	51.1204			2.66105	22.3134	51.1379
2.66328	20.9796	51.1207			2.66391	22.3577	51.1412
2.66615	20.8881	51.1289			2.66678	22.3857	51.1332
2.66901	20.8782	51.1342			2.66965	22.6539	51.1273
2.67188	20.7902	51.1419			2.67251	22.623	51.129
2.67475	20.7642	51.162			2.67538	22.4167	51.1277
2.67761	21.0395	51.1689			2.67824	22.6013	51.1203
2.68048	21.9072	51.1713			2.68111	22.5092	51.1115
2.68335	21.427	51.1861			2.68398	22.4387	51.1094
2.68621	20.799	51.1968			2.68684	22.3299	51.1031
2.68908	20.7161	51.2064			2.68971	22.2216	51.0994
2.69195	20.7053	51.2137			2.69258	22.2198	51.1036
2.69481	20.7485	51.2162			2.69544	22.2572	51.112
2.69768	20.7639	51.2152			2.69831	22.3259	51.1176
2.70054	20.8513	51.2166			2.70118	22.4388	51.1205
2.70341	20.9221	51.224			2.70404	22.5423	51.1303
2.70628	20.8468	51.2323			2.70691	22.5513	51.1404
2.70914	20.9562	51.2331			2.70978	22.6335	51.1461
2.71201	20.9445	51.2343			2.71264	22.3857	51.1527
2.71488	20.7765	51.2348			2.71551	22.2752	51.1654
2.71774	20.7829	51.231			2.71837	22.4167	51.1769
2.72061	20.7935	51.2312			2.72124	22.4775	51.185
2.72348	20.8566	51.2339			2.72411	22.3164	51.19
2.72634	21.0703	51.2333			2.72697	22.397	51.1859
2.72921	20.9339	51.2264			2.72984	22.4459	51.1881
2.73208	20.9226	51.2145			2.73271	22.3444	51.195
2.73494	21.0589	51.2115			2.73557	23.6705	51.1853
2.73781	20.7944	51.2082			2.73844	24.1633	51.1771
2.74067	20.7649	51.1924			2.74131	22.5532	51.1765
2.74354	20.7499	51.1769			2.74417	22.3744	51.1668
2.74641	20.7894	51.1639			2.74704	22.3042	51.1566
2.74927	20.8093	51.153			2.74991	22.8786	51.1353
2.75214	20.6726	51.1487			2.75277	22.888	51.1208
2.75501	20.7689	51.1373			2.75564	22.3118	51.1153
2.75787	20.8188	51.1192			2.7585	22.3368	51.0873
2.76074	20.8375	51.1104			2.76137	22.1598	51.0712
2.76361	20.8515	51.1053			2.76424	22.0995	51.0622
2.76647	20.7794	51.0869			2.7671	22.1965	51.0389
2.76934	20.7388	51.0634			2.76997	22.2858	51.0275
2.77221	20.7743	51.05			2.77284	23.5082	51.017
2.77507	20.7387	51.0344			2.7757	23.7095	51.0008
2.77794	20.624	51.0121			2.77857	22.2931	50.9879
2.7808	20.6568	50.9943			2.78144	22.2437	50.9753
2.78367	20.758	50.9826			2.7843	22.2171	50.9673
2.78654	20.7288	50.9682			2.78717	22.2677	50.951
2.7894	20.6264	50.9507			2.79004	22.244	50.9326
2.79227	20.6697	50.9359			2.7929	22.5189	50.9268
2.79514	20.6734	50.9264			2.79577	22.6613	50.9199
2.798	20.6405	50.9155			2.79863	22.2754	50.912
2.80087	20.6629	50.8942			2.8015	22.2678	50.9037
2.80374	20.6569	50.8829			2.80437	22.2129	50.9003
2.8066	20.6731	50.8741			2.80723	22.2159	50.8916
2.80947	20.8386	50.859			2.8101	22.3238	50.877
2.81234	21.264	50.8454			2.81297	22.3705	50.8707
2.8152	21.0088	50.8371			2.81583	22.2826	50.8631
2.81807	20.6394	50.8301			2.8187	22.2682	50.8582
2.82093	20.571	50.8238			2.82157	22.2755	50.8545
2.8238	20.5657	50.8216			2.82443	22.2565	50.846
2.82667	20.7281	50.8118			2.8273	22.5304	50.8424
2.82953	20.7814	50.8012			2.83017	22.3903	50.8408
2.8324	20.8273	50.7901			2.83303	22.2644	50.8305
2.83527	20.8022	50.7874			2.8359	22.2421	50.8239
2.83813	20.5556	50.7843			2.83876	22.2182	50.8203
2.841	20.653	50.7793			2.84163	22.1693	50.8183
2.84387	20.815	50.7709			2.8445	22.2676	50.8108
2.84673	20.7645	50.7567			2.84736	22.3434	50.797
2.8496	20.6527	50.7505			2.85023	22.3338	50.7927
2.85247	20.6334	50.7438			2.8531	22.4013	50.7887
2.85533	20.6324	50.7322			2.85596	22.7551	50.7752
2.8582	20.5621	50.7231			2.85883	22.5235	50.7687
2.86106	20.5517	50.7212			2.8617	22.2786	50.7686
2.86393	20.5195	50.7116			2.86456	22.3742	50.761
2.8668	20.6512	50.7017			2.86743	23.6319	50.7527
2.86966	20.6638	50.6945			2.8703	23.6212	50.7507
2.87253	20.6006	50.6822			2.87316	22.2091	50.7474
2.8754	20.6858	50.6761			2.87603	22.1698	50.7433
2.87826	20.6351	50.6703			2.87889	22.2101	50.7387
2.88113	20.6437	50.6663			2.88176	22.2609	50.7348
2.884	20.6436	50.6688			2.88463	22.3419	50.7227
2.88686	20.6953	50.6672			2.88749	22.6827	50.7118
2.88973	20.6598	50.6606			2.89036	22.8312	50.7163
2.8926	20.511	50.6548			2.89323	22.3825	50.7203
2.89546	20.5859	50.6448			2.89609	22.2498	50.7172
2.89833	20.5842	50.6402			2.89896	22.2529	50.7101
2.90119	20.5755	50.6392			2.90183	22.3203	50.7049
2.90406	20.5861	50.6324			2.90469	22.2752	50.6996
2.90693	20.566	50.6289			2.90756	22.5815	50.7034
2.90979	20.6469	50.6181			2.91043	22.6429	50.7064
2.91266	20.6772	50.6078			2.91329	22.6305	50.6996
2.91553	20.5671	50.5997			2.91616	22.3936	50.6956
2.91839	20.6768	50.5901			2.91902	22.2071	50.6948
2.92126	20.6269	50.5876			2.92189	22.3479	50.6868
2.92413	20.5915	50.59			2.92476	22.3148	50.6779
2.92699	20.5839	50.592			2.92762	22.1449	50.6773
2.92986	20.5201	50.5819			2.93049	22.2328	50.6757
2.93273	20.7127	50.5739			2.93336	22.3877	50.674
2.93559	20.9252	50.5759			2.93622	22.3092	50.676
2.93846	21.0032	50.5716			2.93909	22.2323	50.6765
2.94132	20.873	50.5643			2.94196	22.2994	50.6745
2.94419	20.7207	50.5522			2.94482	22.44	50.6691
2.94706	20.6248	50.5423			2.94769	22.3271	50.6677
2.94992	20.4886	50.5428			2.95055	22.8381	50.6725
2.95279	20.5139	50.5387			2.95342	22.7024	50.6672
2.95566	20.5803	50.5326			2.95629	22.4629	50.6604
2.95852	20.522	50.5318			2.95915	22.2602	50.6639
2.96139	20.5454	50.5294			2.96202	22.2066	50.6734
2.96426	20.5967	50.5278			2.96489	22.2123	50.6734
2.96712	20.6605	50.5201			2.96775	22.305	50.6658
2.96999	20.6546	50.5201			2.97062	22.2188	50.6667
2.97286	20.5641	50.5219			2.97349	22.1304	50.6679
2.97572	20.5413	50.5142			2.97635	22.0972	50.6653
2.97859	20.4871	50.5056			2.97922	22.15	50.6679
2.98145	20.5538	50.4921			2.98209	22.2754	50.6675
2.98432	20.61	50.4873			2.98495	22.161	50.6656
2.98719	20.6023	50.4801			2.98782	22.1105	50.668
2.99005	20.5974	50.4764			2.99068	22.2348	50.6682
2.99292	20.466	50.4666			2.99355	22.3814	50.6637
2.99579	20.5353	50.4581			2.99642	22.3832	50.6592
2.99865	20.5363	50.4588			2.99928	22.2263	50.6613
3.00152	20.4741	50.454			3.00215	22.2176	50.659
3.00439	20.5724	50.4588			3.00502	22.2967	50.6631
3.00725	20.6622	50.4608			3.00788	22.3111	50.659
3.01012	20.5799	50.4572			3.01075	22.2635	50.6557
3.01299	20.4344	50.4473			3.01362	22.1136	50.6576
3.01585	20.3621	50.4385			3.01648	22.1133	50.6483
3.01872	20.3966	50.44			3.01935	22.1247	50.6484
3.02158	20.5313	50.44			3.02222	22.034	50.6526
3.02445	20.5811	50.4347			3.02508	22.053	50.6503
3.02732	20.4916	50.4257			3.02795	22.1406	50.6428
3.03018	20.423	50.4199			3.03081	22.1473	50.6378
3.03305	20.6156	50.4188			3.03368	22.1287	50.6388
3.03592	20.7823	50.4179			3.03655	22.1859	50.6399
3.03878	20.6582	50.4162			3.03941	22.2608	50.6412
3.04165	20.6321	50.4092			3.04228	22.2654	50.6375
3.04452	20.9883	50.4101			3.04515	22.1939	50.6317
3.04738	20.972	50.4129			3.04801	22.3373	50.6316
3.05025	20.7469	50.405			3.05088	22.4187	50.6272
3.05312	20.6748	50.3961			3.05375	22.2414	50.6269
3.05598	20.5651	50.3863			3.05661	22.399	50.62
3.05885	20.559	50.3801			3.05948	22.3428	50.6126
3.06171	20.5194	50.3828			3.06235	22.2228	50.6162
3.06458	20.485	50.3812			3.06521	22.2766	50.6146
3.06745	20.3938	50.3718			3.06808	22.3367	50.6077
3.07031	20.3927	50.3668			3.07094	22.4787	50.6101
3.07318	20.5882	50.3704			3.07381	22.4546	50.6127
3.07605	20.5883	50.3721			3.07668	22.3387	50.6134
3.07891	20.5566	50.3679			3.07954	22.3862	50.6172
3.08178	20.512	50.3638			3.08241	22.4373	50.6183
3.08465	20.5563	50.3601			3.08528	22.3861	50.6139
3.08751	20.8101	50.357			3.08814	22.2879	50.6069
3.09038	20.6752	50.3534			3.09101	22.1088	50.6104
3.09325	20.6042	50.3494			3.09388	22.0798	50.6122
3.09611	20.7295	50.3547			3.09674	22.1221	50.6127
3.09898	20.5855	50.3477			3.09961	22.1031	50.606
3.10184	20.4276	50.3346			3.10248	22.0836	50.6048
3.10471	20.4792	50.3325			3.10534	22.1108	50.6063
3.10758	20.652	50.3298			3.10821	22.2581	50.607
3.11044	20.4869	50.3326			3.11107	22.2879	50.6067
3.11331	20.4348	50.3262			3.11394	22.1723	50.6035
3.11618	20.4021	50.322			3.11681	22.1784	50.602
3.11904	20.446	50.3201			3.11967	22.1385	50.5942
3.12191	20.6215	50.3227			3.12254	22.1047	50.5938
3.12478	20.7695	50.3175			3.12541	22.1401	50.5985
3.12764	21.1162	50.309			3.12827	22.2179	50.599
3.13051	20.7143	50.3164			3.13114	22.4387	50.5968
3.13338	20.5938	50.3147			3.13401	22.3663	50.59
3.13624	20.6112	50.3158			3.13687	22.3804	50.5896
3.13911	20.5632	50.3219			3.13974	22.5769	50.5996
3.14197	20.5277	50.315			3.14261	22.3904	50.5987
3.14484	20.4375	50.3048			3.14547	22.3136	50.5919
3.14771	20.4043	50.307			3.14834	22.6503	50.5872
3.15057	20.4414	50.307			3.1512	22.4438	50.5884
3.15344	20.4306	50.3045			3.15407	22.3205	50.5866
3.15631	20.3758	50.2936			3.15694	22.354	50.5877
3.15917	20.3988	50.2827			3.1598	22.3547	50.5994
3.16204	20.4382	50.2863			3.16267	22.1603	50.6051
3.16491	20.3938	50.29			3.16554	22.1191	50.5993
3.16777	20.3691	50.2861			3.1684	22.1037	50.5934
3.17064	20.342	50.2818			3.17127	22.1236	50.5946
3.17351	20.3477	50.2833			3.17414	22.267	50.5946
3.17637	20.3869	50.279			3.177	22.4082	50.5952
3.17924	20.4406	50.2759			3.17987	22.373	50.5974
3.1821	20.4761	50.2747			3.18274	22.2088	50.5849
3.18497	20.515	50.2717			3.1856	22.1825	50.5829
3.18784	20.7599	50.273			3.18847	22.2936	50.5934
3.1907	20.4791	50.2753			3.19133	22.3325	50.5942
3.19357	20.4211	50.2801			3.1942	22.2446	50.6006
3.19644	20.4517	50.2809			3.19707	22.2433	50.6031
3.1993	20.4623	50.2696			3.19993	22.2285	50.6007
3.20217	20.4141	50.2573			3.2028	22.24	50.5988
3.20504	20.3564	50.2557			3.20567	22.3794	50.6018
3.2079	20.4253	50.262			3.20853	22.3238	50.6035
3.21077	20.8236	50.2667			3.2114	22.2204	50.5979
3.21364	20.5133	50.264			3.21427	22.3281	50.5939
3.2165	20.5118	50.2603			3.21713	22.9814	50.6002
3.21937	20.7927	50.2556			3.22	22.7376	50.6014
3.22223	20.5492	50.2492			3.22287	22.225	50.596
3.2251	20.4684	50.2452			3.22573	22.4683	50.6005
3.22797	20.5256	50.2453			3.2286	22.2928	50.5986
3.23083	20.554	50.2464			3.23146	22.1778	50.5974
3.2337	20.5074	50.245			3.23433	22.1463	50.5994
3.23657	20.4054	50.2403			3.2372	22.1471	50.6004
3.23943	20.3709	50.2275			3.24006	22.191	50.6046
3.2423	20.3729	50.2285			3.24293	22.3079	50.6011
3.24517	20.443	50.2369			3.2458	22.2795	50.5987
3.24803	20.4602	50.2331			3.24866	22.3893	50.596
3.2509	20.3741	50.235			3.25153	22.9898	50.594
3.25377	20.3988	50.2378			3.2544	22.7895	50.5927
3.25663	20.5151	50.2393			3.25726	22.4069	50.5901
3.2595	20.4752	50.2321			3.26013	22.3239	50.5883
3.26236	20.3862	50.2278			3.26299	22.1985	50.5819
3.26523	20.3744	50.2221			3.26586	22.15	50.5815
3.2681	20.4794	50.2129			3.26873	22.1265	50.5901
3.27096	20.5871	50.2164			3.27159	22.3022	50.5916
3.27383	20.3187	50.2183			3.27446	22.2415	50.589
3.2767	20.2629	50.2132			3.27733	22.1686	50.5907
3.27956	20.4176	50.2076			3.28019	22.1479	50.5872
3.28243	20.4152	50.2007			3.28306	22.0574	50.579
3.2853	20.3114	50.1946			3.28593	22.0652	50.579
3.28816	20.3515	50.1926			3.28879	22.1219	50.5755
3.29103	20.5685	50.1925			3.29166	22.1257	50.5735

## Sheet: Fig3 H data
CD163-HpHb (kD)	CD163-HpHb-EDTA (kD)
106	106
117	184
127	-156
68.5	167
130	127
89.2	273
437	139
465	311
455	282
-141	138
-442	-380
142	96.6
137	132
-125	132
104	-145
-103	129
-182	179
138	156
113	87.6
-117	150
-119	120
52.6	147
-66.8	117
148	134
143	180
149	147
134	145
134	154
128	108
489	-83.6
384	118
49.1	116
631	136
94.7	580
65.3	137
129	221
477	157
117	178
-129	286
-128	141
222	135
359	146
137	173
162	143
222	88.7
500	118
138	135
121	147
382	144
73.8	171
444	-125
-62	239
106	143
353	117
-65.9	140
949	139
80.7	167
-127	146
-114	167
112	-186
357	361
-94.3	120
145	144
-512	392
350	155
-136	147
612	171
375	158
450	124
-110	-86.3
333	-126
98.4	109
-148	139
-75.3	126
122	157
108	149
143	125
276	177
152	168
117	117
529	73.1
1270	132
118	158
-271	144
631	141
378	97.8
130	164
367	117
-102	127
487	136
136	130
515	150
-91.9	154
-129	121
133	-158
127	-200
468	146
-114	150
-112	-130
-177	148
117	172
98.1	226
-98.5	-137
140	335
267	125
363	137
808	121
103	128
124	154
373	-152
483	155
119	147
464	155
128	143
328	139
-167	131
147	124
105	148
597	185
121	140
497	133
98.4	145
455	112
224	140
114	135
-74.6	-83.9
-118	-111
159	180
137	132
149	184
120	177
215	146
115	118
-100	157
-150	-123
161	124
443	98.7
141	142
118	185
119	126
-142	169
471	120
-88	162
516	132
119	161
532	119
87.3	-122
500	105
301	108
-85.2	364
256	201
154	137
417	-94
128	142
-168	197
382	120
-75.1	183
321	140
339	135
119	122
184	165
157	169
-107	83.1
96.3	184
126	148
469	-108
-376	-174
130	163
-84.4	112
343	125
156	247
95.5	-122
348	-96.8
471	137
657	-87.4
232	99.4
404	148
132	124
231	114
182	138
-130	148
113	133
118	111
-84.5	110
377	107
121	137
87.4	254
123	147
465	89
-135	141
-110	76.2
135	200
105	270
304	134
173	-106
118	150
435	141
519	232
117	126
527	114
145	291
341	104
438	-108
477	125
1320	141
407	166
-122	153
413	186
396	238
351	140
-371	148
376	130
130	80.8
149	293
-132	-134
130	438
368	236
164	140
-66	-125
110	149
107	140
-120	110
99.7	119
117	133
138	137
138	236
-149	109
384	113
122	187
489	118
517	170
382	151
-141	125
140	211
119	158
114	173
-82.2	133
132	125
484	117
375	115
126	109
352	143
462	136
60.3	167
644	146
125	115
114	-134
696	170
148	159
-119	105
160	167
377	155
143	178
94	147
132	165
451	127
-109	129
360	249
-101	122
-113	153
-155	132
123	114
382	149
-128	129
120	158
120	97.2
461	106
-80.4	139
132	113
142	137
-140	-91.3
-90.7	146
352	120
-103	142
465	150
-99.9	129
122	155
258	124
89.7	137
492	97.5
121	-305
-146	118
537	113
83.4	151
124	149
-110	87.3
106	128
107	196
1300	124
366	174
443	155
505	-120
123	236
529	269
-97.8	177
669	-202
-134	188
127	328
-84.7	103
117	84.3
121	161
368	92.6
101	125
894	166
-77.6	139
270	284
356	136
370	134
403	109
-105	121
141	162
491	124
106	-83.7
-112	139
524	140
506	132
522	175
-157	144
-146	125
486	138
124	93.7
954	120
-99.7	151
-511	135
120	131
154	138
459	127
478	100
-115	249
128	124
-77.7	96.6
533	259
133	113
1270	-110
553	127
140	104
115	174
-91.8	109
123	106
137	115
151	90.6
293	92.8
-155	117
376	140
115	170
474	106
480	164
383	-149
498	128
-125	174
464	90.9
-411	132
427	140
135	148
119	117
-121	210
-97.4	136
138	145
469	126
350	137
-107	92.2
437	124
480	145
273	121
336	142
465	117
165	106
-109	101
424	133
132	159
-101	161
109	-90.8
-140	120
120	177
-319	115
359	90.8
491	143
130	120
94.3	183
155	108
206	152
452	130
101	105
396	107
-387	169
103	153
-61.1	116
72.9	153
77.4	151
115	115
-107	172
146	113
61.9	156
124	117
139	155
134	141
386	114
-137	130
125	-165
120	156
480	135
457	131
377	126
96.3	155
392	103
103	-98.6
102	139
390	143
-107	130
-87	161
103	734
135	-81.4
702	152
361	103
-103	104
103	137
-121	178
-120	127
-128	142
124	114
116	198
131	87.2
-443	164
-88.3	147
201	145
-65.4	136
414	118
158	147
463	177
252	157
99.2	171
145	147
-114	124
-122	-86.7
400	144
135	155
120	143
141	139
500	152
459	144
450	-79.1
154	102
122	99.2
122	160
-111	113
94.6	264
451	125
102	95
-143	114
375	147
152	132
503	159
285	197
-119	134
320	157
-159	127
123	134
-118	-91.7
135	127
486	118
161	696
1390	105
99.1	96.3
348	111
-101	123
435	186
-705	109
362	176
884	191
518	307
387	161
520	148
453	177
475	147
240	152
132	126
87.3	158
165	124
108	136
251	132
98.8	145
240	156
-135	145
476	156
-69.9	157
101	191
-115	144
524	100
443	166
118	161
463	99.3
130	149
125	112
133	167
101	166
-205	103
96.3	142
109	104
149	121
-136	-140
388	100
470	128
358	130
-102	152
-101	163
-486	119
-117	129
117	161
-91.6	168
131	137
-123	115
364	261
-121	170
114	148
454	112
-142	90.5
116	143
1100	170
-115	170
130	174
491	185
-149	160
470	114
384	127
108	220
-142	127
114	122
486	293
441	123
-461	126
129	169
-353	140
339	154
834	107
-215	214
385	137
118	144
356	180
397	156
345	198
684	226
111	123
160	257
122	144
370	115
954	136
102	77.6
-141	-168
154	104
148	126
105	156
-125	302
117	-112
140	138
121	368
486	158
-97.9	128
-107	149
-90.1	122
120	119
462	129
130	165
490	122
-75.4	94.6
-162	97.7
-201	101
-151	161
-138	102
118	120
496	142
-122	111
105	146
487	139
101	164
373	134
119	126
-189	160
-149	136
101	144
103	150
-121	169
508	159
143	133
132	122
97	159
96.1	170
176	172
120	136
-202	140
-95	150
521	-109
357	128
152	106
371	115
-132	186
133	136
-380	106
-92.1	-167
144	150
177	151
371	177
-142	111
187	264
-163	-172
81.9	-105
754	98.3
395	145
-65.3	153
390	132
403	176
163	128
94.8	152
-95.8	161
-188	160
-331	136
160	120
-122	147
345	107
-873	281
394	131
521	152
-111	261
-554	138
132	155
507	306
114	208
123	129
558	154
-122	134
117	-142
106	113
-81.9	-112
137	105
140	127
97.4	139
372	113
-116	87.8
467	137
-225	110
494	137
519	134
-508	121
248	127
386	115
116	145
508	-113
-79.4	107
-61.4	128
-122	120
147	89.8
-91.9	157
494	127
-107	160
-86.2	120
146	-103
-118	156
108	132
507	158
71.9	137
371	97.3
125	162
131	154
138	160
959	-100
376	126
67.6	-82.8
383	151
360	113
135	169
464	137
-94.9	174
115	170
120	168
-91.1	142
145	209
474	148
130	470
-109	140
82.5	129
107	125
98.6	170
381	103
114	145
144	138
-122	281
137	-147
121	127
92.8	141
889	148
466	128
477	164
-72.3	148
98.1	144
498	160
137	382
94.4	129
-124	142
347	149
843	134
-110	157
110	120
109	157
117	127
341	131
-84	181
437	124
242	130
-210	112
72.8	159
440	134
-294	156
496	125
-82.8	127
-112	115
-120	159
482	163
121	159
-91.7	146
360	-164
-230	170
-113	110
861	88.2
103	114
371	106
333	91.1
120	129
-95.9	164
156	132
-103	151
376	152
97.8	240
271	171
492	329
395	149
327	126
74.7	133
506	296
132	115
-290	135
358	174
-109	105
219	126
109	150
481	-143
-199	78.6
264	112
-106	107
120	-105
355	153
92.3	92.8
-267	165
482	135
111	119
135	97
104	133
373	138
174	150
486	164
117	127
103	198
138	-116
515	167
-129	129
-141	127
-65.6	148
147	129
251	106
153	138
136	156
152	107
90.4	174
-277	135
133	149
127	117
-92	116
270	-69.5
-104	177
160	124
140	167
401	151
258	-104
334	136
121	125
384	142
357	188
-106	92.2
-88.5	123
388	118
-115	173
139	156
-112	199
114	127
366	143
-91.4	105
170	118
116	91.4
125	159
107	112
110	135
378	164
106	117
129	104
155	153
246	184
505	160
-107	129
148	102
130	122
-67.7	131
-93.3	173
266	107
-73.3	-98.4
375	132
108	162
475	129
-219	123
-112	209
-126	140
421	99.7
155	170
-153	126
396	151
-132	127
133	140
98.3	86.9
109	150
110	140
-121	-193
127	140
153	-144
130	150
383	137
-263	-139
-90	158
76.4	127
77.4	112
484	140
115	153
137	-110
-142	119
143	118
91	136
-74.8	90.8
854	149
113	298
111	-81.5
455	128
-113	-91.8
91.8	86.7
115	125
130	136
116	131
518	139
154	107
127	-160
145	126
111	129
380	117
173	116
360	182
122	126
125	93.8
-95.4	154
464	133
-155	100
502	145
-138	117
399	158
-91.8	-88.3
104	-98.2
106	146
-79.7	145
545	146
169	94.2
124	151
138	-139
124	121
136	139
117	127
129	127
131	372
131	127
445	138
-111	134
-54.9	163
769	113
397	130
127	113
112	107
88.5	-166
145	134
390	138
120	167
229	97.2
-78	-97.4
95.7	162
-171	151
-92.9	114
-86.5	-119
501	132
586	151
532	76.2
94.7	98.4
131	136
137	164
117	137
106	142
-151	140
-115	245
-90.4	71
504	360
-84.7	87.9
487	155
475	107
478	-76.7
139	168
98.9	-129
-122	172
-85.1	93.5
-142	134
507	240
-121	154
118	168
503	105
136	127
125	141
843	-115
-124	106
398	139
104	142
216	-147
225	661
124	127
114	130
351	109
476	133
-83.5	116
248	129
-233	122
-107	160
-110	122
-472	130
336	146
479	130
103	132
101	144
153	124
455	130
853	182
502	126
125	117
137	145
261	133
-83.4	122
-96.6	-116
-68.8	120
120	143
165	90.9
178	124
460	131
333	207
134	129
132	153
365	112
106	142
154	143
115	176
128	-72.7
-149	151
492	109
129	-198
530	100
356	-115
98.7	161
390	134
440	193
115	126
337	164
487	95.5
526	127
-131	147
-131	165
467	137
142	-88.3
392	167
161	308
506	127
145	387
-122	139
-122	136
83.2	104
111	138
-89	201
114	132
138	137
122	168
141	115
102	136
153	159
-105	316
123	119
112	94.3
139	153
83.6	150
-130	-141
120	155
132	116
-100	759
-103	97.5
490	126
127	161
128	126
-142	172
-126	186
102	186
-84.8	133
497	102
123	147
450	132
133	-99.8
338	103
129	152
351	142
-643	147
663	140
374	-188
388	141
505	-100
-109	144
135	94.9
116	103
99.6	152
492	158
108	138
-120	90.9
-109	106
118	-130
464	166
442	157
217	104
139	107
402	168
1250	141
-380	-89.1
375	146
474	106
484	140
112	-130
-94	141
-92.7	-71.5
138	134
137	128
-89.8	105
-374	97
-157	-85.4
361	168
87.2	412
254	146
185	150
-215	130
-62.3	118
85.1	150
871	151
127	121
-353	150
117	127
-117	131
94.9	150
-84.2	76.4
477	112
130	178
-87.1	121
-88.1	277
140	90.8
114	276
149	182
101	-95.3
-65.9	117
451	114
-83.6	120
127	-66.5
354	101
-118	133
-135	121
124	127
135	125
347	131
523	162
160	113
116	137
502	148
350	-174
-84.5	138
114	103
123	131
152	159
459	134
689	128
113	153
-89.5	122
360	154
164	113
144	152
-386	-79.7
-86.4	118
-620	-100
467	142
432	150
674	-132
-90.9	159
-104	155
373	237
-422	129
856	68.1
377	122
368	115
360	114
129	214
124	145
208	255
339	177
88.9	139
509	135
75.7	128
479	195
148	123
99.6	143
486	122
463	110
526	110
143	140
145	87.4
122	87.4
-646	117
412	156
113	132
115	108
117	248
246	113
-104	103
143	145
109	-146
523	167
528	84.9
-149	113
546	140
498	107
508	116
115	136
-74.3	129
131	156
132	151
534	147
-104	140
110	150
267	161
-131	269
120	189
153	122
123	135
459	157
93.6	68.6
252	141
127	106
143	164
118	146
107	122
484	128
391	145
90.8	93.9
537	108
446	86
129	129
104	139
-111	148
-72.2	122
149	121
78.7	-105
132	159
223	132
-188	138
134	191
247	153
247	304
96.2	110
-110	148
455	130
608	133
155	124
483	131
177	136
113	119
378	113
114	133
858	110
69.4	136
-58.1	157
72.7	138
-61.4	121
120	159
-89.6	104
237	129
144	180
-125	155
120	176
-141	134
-178	109
116	121
-290	131
130	115
406	124
375	106
395	131
381	156
458	131
135	120
103	178
159	167
121	-100
152	121
353	161
-80.4	111
434	137
-143	234
-886	195
157	163
156	300
-107	174
458	177
131	245
239	190
357	142
-135	118
381	151
-85.5	-169
143	117
315	-164
473	128
134	203
343	147
520	110
777	143
94.9	152
116	123
345	126
151	-90.9
-134	136
114	109
150	115
130	-128
125	128
405	137
483	123
364	122
121	152
130	-93.5
129	143
373	147
419	109
549	131
146	-123
-388	126
-73.5	126
129	-180
-127	161
126	119
118	362
-137	72.9
100	117
89	142
233	109
-101	153
408	-88.7
115	149
365	217
-104	81.4
130	226
485	-178
136	206
103	180
-109	103
126	147
-369	119
125	143
355	135
386	126
416	132
814	180
369	112
152	106
363	240
105	124
508	-85.3
375	127
129	119
398	110
520	122
512	131
-85.2	258
476	124
-110	150
-67.4	137
143	129
117	152
134	-153
-118	169
113	167
425	78.3
341	162
-105	162
287	113
128	111
130	125
383	157
881	-132
-147	123
-103	149
-122	98.1
114	147
388	141
104	178
-88.9	130
104	155
60.1	120
102	109
114	388
-90.8	-80.5
89.9	123
503	131
376	156
219	126
609	-71.7
353	129
-95.7	145
-129	121
530	133
162	97.4
-82.2	102
109	219
517	154
154	145
73.3	170
119	117
233	123
120	158
103	159
520	279
106	84.9
-121	136
629	141
121	137
93.1	265
108	286
499	319
896	-146
110	141
722	149
-139	147
85.1	131
499	111
1500	123
528	-111
163	169
96.4	145
94.4	146
-86.2	-144
124	152
133	96.9
532	131
387	170
477	154
815	283
128	131
141	-96.3
-70.5	151
525	165
232	103
-84	128
505	127
145	135
124	137
-114	137
-101	117
126	103
-110	128
-72.9	129
518	130
357	157
-96.6	122
-161	142
-127	132
152	131
152	102
114	130
105	124
-119	140
118	113
-103	108
153	157
133	170
530	128
155	136
477	127
144	128
516	-117
-148	106
479	122
-95.7	156
124	129
117	138
487	268
-85.6	125
-98.3	151
83.4	141
360	132
154	179
423	76.8
-117	184
378	122
361	250
-119	163
145	159
148	144
-135	119
-390	124
569	183
-278	100
-112	210
105	-130
138	150
-147	91.9
260	-86
143	121
-203	-108
102	169
-115	186
136	123
88.8	133
97.7	178
-126	159
-80.9	113
125	129
450	102
135	167
121	146
374	161
-136	129
468	134
129	159
-272	167
125	96.1
127	131
766	109
-86.7	135
86.5	149
90.5	154
124	132
-154	150
475	76.6
84.7	170
-76.7	82.6
122	108
360	105
-132	157
115	-79.4
389	121
232	119
76.2	110
115	137
474	218
385	94.9
131	105
-102	194
403	103
480	-166
140	132
129	162
117	178
120	131
103	-74.3
108	115
98.8	139
-88	136
-155	-88.9
112	152
-85.3	-113
148	145
90.1	163
121	-117
471	112
459	126
854	99.8
-426	102
-853	139
425	104
-181	135
135	127
1030	159
463	154
362	155
382	152
-103	130
-489	122
132	-125
385	132
121	85.2
151	160
-120	107
135	107
-675	158
-60.2	180
-62.1	145
367	131
91.6	-129
388	166
211	111
465	96.6
392	115
-150	149
-131	138
469	145
342	126
97.6	142
-106	117
380	-116
109	230
474	187
352	84.9
122	137
381	133
354	136
340	173
91.1	143
-112	141
129	193
367	124
135	127
369	-128
-85.6	128
103	174
-104	127
142	183
489	101
215	-72.4
-134	154
-87.9	123
555	-114
491	117
-118	198
374	135
172	190
346	124
-102	115
132	-84.1
142	138
-123	142
145	138
137	-65.5
491	121
812	167
126	125
109	124
368	77.9
382	117
370	126
101	121
382	-135
456	133
576	114
329	164
-127	133
-115	-97.1
463	-148
-73.9	-116
369	92.5
131	112
134	151
405	106
518	127
140	158
501	102
121	123
-448	130
536	309
-102	257
-110	116
123	139
-143	140
-105	122
139	137
147	-150
480	149
497	133
-155	148
101	155
118	103
-96.4	135
498	127
473	126
356	146
91.7	120
130	183
509	100
-137	121
-489	123
523	142
126	122
456	126
459	170
122	103
-91.5	73.2
89.3	146
80.6	151
356	-135
609	-101
1130	146
-80.3	145
-108	100
87.2	135
-196	169
106	136
366	156
-86.7	122
179	79.2
109	128
127	148
368	173
-382	154
473	127
109	120
-99.3	147
-139	113
150	-103
460	122
227	-91.2
500	348
117	413
113	194
495	96.4
129	110
98.2	-161
356	133
108	106
-152	111
-122	-91.3
495	163
384	146
83.1	105
-59.8	129
-127	141
149	109
-126	144
480	123
-99.1	135
-114	114
364	98.8
406	164
147	110
377	-69.8
124	137
417	109
348	129
-483	152
124	137
380	114
131	-122
111	127
125	-82.5
187	89.1
493	119
141	176
142	140
120	130
473	108
150	88
486	95.7
126	113
492	116
-115	126
87.8	131
107	317
96.4	99.8
479	130
1170	90.7
132	116
144	129
-102	-105
117	154
123	344
146	129
52.7	145
125	123
126	124
429	132
364	140
92.9	184
350	148
522	208
462	177
-83.5	172
125	127
116	125
303	97.4
-88.1	250
109	137
500	120
146	134
-246	152
519	138
129	99.7
125	168
-106	130
114	123
-115	158
-125	107
-141	125
140	105
-87.3	150
88.1	146
385	146
95.1	156
507	91.3
-137	-69.7
144	134
497	234
473	164
-88.3	128
-388	-119
398	117
94.4	141
105	146
106	139
364	-112
-132	142
333	90.5
-153	98.2
-94.4	111
113	125
-57.1	59.8
397	132
345	-106
1440	124
94.4	83.1
471	115
-110	103
633	114
125	125
-56.1	150
383	140
155	-111
366	119
513	144
126	257
76.4	122
-122	123
105	126
426	128
481	140
476	-134
115	-208
-134	153
109	-114
133	123
95.5	98.3
121	-102
-87.7	-128
-142	106
174	122
844	143
121	133
505	121
518	-138
374	102
134	134
479	116
-114	212
498	103
474	131
486	-154
404	134
124	144
73.7	155
127	228
107	154
168	88.7
-115	137
123	131
-116	173
-135	130
156	196
486	-175
-408	-88.5
-85.2	-214
116	116
160	117
229	-114
625	236
-109	237
127	118
143	128
479	126
511	133
926	-95.7
687	-100
414	140
152	173
117	104
208	125
-75.9	96.5
442	140
378	258
90.3	153
-137	119
125	-112
144	104
793	167
235	141
113	92.4
421	-120
160	145
380	139
468	133
-72.7	535
123	101
218	117
128	132
449	101
364	133
119	147
91.2	178
93.3	121
473	127
138	-103
220	150
475	-63.6
242	133
133	151
410	137
757	181
112	134
161	178
127	117
-126	126
470	139
494	158
503	133
358	149
429	136
118	120
-488	-115
368	122
360	148
492	-125
108	232
367	185
487	132
108	153
150	-210
148	194
-94.8	161
345	107
93.7	114
-119	240
199	116
131	156
110	140
-71	153
383	107
-96.1	106
408	108
-197	184
397	128
-190	3060
140	-103
112	120
-129	113
365	108
478	118
212	-130
-127	117
363	120
-74.7	148
133	-119
144	164
111	140
359	123
-98.3	88.6
123	147
256	172
124	102
462	159
365	222
97.1	260
106	122
-84.2	123
-143	110
144	105
126	174
-114	130
-129	161
-134	127
514	153
501	142
-103	-101
90.4	166
959	156
350	-122
440	-79.7
168	120
-109	146
371	130
-99.5	121
113	128
510	120
73.2	153
491	134
354	-115
448	139
-83.6	111
500	152
328	131
96.8	-130
85.7	95.9
238	127
153	128
459	139
-224	110
-105	146
551	121
481	-177
355	79.8
506	118
130	129
112	151
482	130
107	139
-132	149
368	133
97.3	80.8
87.6	149
378	119
124	147
119	115
135	120
457	138
480	134
92.7	110
232	97.9
91.4	136
375	144
-133	113
-107	137
394	135
367	112
796	164
73.1	146
377	135
77	171
449	158
114	152
-131	124
-88.1	187
147	101
-153	154
128	120
137	136
136	147
144	136
334	134
-122	154
525	112
-357	135
358	152
145	146
-115	130
486	94.9
-102	139
-181	116
-275	134
480	137
-74.4	79.7
117	136
386	98.8
98.1	140
-220	149
511	267
-110	134
226	-99.3
56	95.1
178	89.4
-94.6	128
-138	185
-74.5	-124
101	118
100	209
281	117
-103	174
96.2	132
-137	84.7
[truncated: 6,934 more rows]

## Sheet: S8C Fig data
Time (s)	2000nM	2000nM fit	666nM	666 fit	222nM	222nM fit	74nM	74nM fit	24nM	24nM fit	2000nM	2000nM fit	666nm	666nm fit	222nM	222nM fit	74nM	74nM fit	24nM	24nM fit	2000nM	2000nM fit	666nm	666nm fit	222nM	222nM fit	74nM	74nM fit	24nM	24nM fit
-59.3	0.03	0	0.0425597	0	-0.0713102	0	0.02038	0	-0.0848502	0	0.0923197	0	0.00525974	0	0.0208398	0	0.01983	0	0.02385	0	0.00401055	0	0.0410701	0	-0.0332796	0	0.0199402	0	0.06745	0
-58.3	0.04	0	0.0437998	0	-0.0512	0	0.0256798	0	-0.0314302	0	0.0699798	0	-0.00120017	0	0.01655	0	-0.00747021	0	0.02737	0	0.0124904	0	0.02585	0	-0.0448998	0	0.0141902	0	0.04956	0
-57.3	0.03	0	0.04148	0	-0.03785	0	0.01164	0	-0.01987	0	0.0605998	0	-0.00792003	0	0.0245	0	-0.02041	0	0.01133	0	0.0197503	0	0.00944006	0	-0.0405196	0	0.0197201	0	0.03104	0
-56.3	0.02	0	0.02072	0	-0.0693301	0	0.00497978	0	-0.0303302	0	0.03326	0	-0.000880027	0	0.0126199	0	-0.0240702	0	-0.00093	0	0.0032801	0	0.00421021	0	-0.0385099	0	0.0180903	0	0.01316	0
-55.3	0.03	0	0.0217797	0	-0.10355	0	-0.0152802	0	-0.0175702	0	0.0154295	0	0.0364797	0	-0.00810023	0	-0.0301302	0	0.01283	0	-0.00263977	0	0.0265601	0	-0.06355	0	0.0228101	0	0.01524	0
-54.3	0.01	0	0.0306399	0	-0.10097	0	-0.0213	0	-0.0200702	0	0.0201498	0	0.0409399	0	-0.00292017	0	-0.02255	0	0.01163	0	0.0208501	0	0.04053	0	-0.0542399	0	0.00730016	0	0.01759	0
-53.3	0	0	0.01512	0	-0.0990902	0	-0.0110402	0	-0.0340702	0	0.01485	0	0.01952	0	0.00145981	0	-0.000990159	0	0.00703	0	0.00665008	0	0.0358402	0	-0.0657798	0	-0.00826985	0	0.00824	0
-52.3	0.02	0	0.0203	0	-0.0757903	0	-0.0138001	0	-0.0260704	0	0.0200399	0	0.0181	0	-0.00234026	0	0.00864994	0	0.01463	0	-0.00412966	0	0.0448002	0	-0.0700299	0	-0.0109498	0	0.01061	0
-51.3	0.05	0	0.0133399	0	-0.0447901	0	0.00834985	0	-0.00629034	0	0.0290798	0	0.0207399	0	-0.00474009	0	0.0120999	0	0.03881	0	0.0220903	0	0.00643019	0	-0.0609197	0	0.0053001	0	0.03917	0
-50.3	0.05	0	0.00717989	0	-0.0276501	0	0.0115699	0	-0.0111102	0	0.0418497	0	0.0132799	0	-0.00530011	0	0.0146199	0	0.04739	0	0.0314501	0	-0.00735985	0	-0.0479996	0	-0.00131003	0	0.06668	0
-49.3	0.04	0	0.0137899	0	-0.0145702	0	0.00963988	0	-0.03135	0	0.0525898	0	0.0138899	0	0.00367977	0	0.00338988	0	0.01815	0	0.0309301	0	-0.0210799	0	-0.0484096	0	0.0131202	0	0.06765	0
-48.3	0.04	0	0.0230498	0	-0.0105301	0	0.00153986	0	-0.02859	0	0.05543	0	0.0147498	0	0.0269199	0	0.0100899	0	0.01481	0	0.0269902	0	0.00930024	0	-0.0337398	0	0.0170201	0	0.06018	0
-47.3	0.03	0	0.02809	0	-0.0107701	0	-0.01006	0	-0.0309301	0	0.0623798	0	0.02029	0	0.0343799	0	-0.000910024	0	0.01297	0	0.0308903	0	0.0257202	0	-0.0158598	0	0.000670095	0	0.07136	0
-46.3	0.03	0	0.0345199	0	-0.03815	0	-0.0164601	0	-0.0397201	0	0.0586599	0	0.0237199	0	0.0399	0	-0.0111101	0	-0.00592	0	0.0237303	0	0.0301603	0	-0.0259997	0	-0.00712983	0	0.06824	0
-45.3	0.05	0	0.0286998	0	-0.0478902	0	-0.0182902	0	-0.0243102	0	0.0599099	0	0.0213998	0	0.0423598	0	-0.0224402	0	-0.02271	0	0.00553005	0	0.0269501	0	-0.0357699	0	-0.02363	0	0.05542	0
-44.3	0.06	0	0.0257199	0	-0.0480901	0	0.00457982	0	-0.0571301	0	0.0490999	0	0.0240199	0	0.0384599	0	-0.0191702	0	-0.02193	0	0.0155501	0	0.0399601	0	-0.0226199	0	-0.0167598	0	0.04771	0
-43.3	0.06	0	0.0161999	0	-0.0490901	0	0.01314	0	-0.0519101	0	0.0289998	0	0.0137999	0	0.0441599	0	-0.02501	0	-0.03271	0	0.0236502	0	0.0322001	0	-0.02243	0	-0.0196298	0	0.03962	0
-42.3	0.05	0	0.0056	0	-0.0337702	0	0.01246	0	-0.0235901	0	0.01872	0	0.000999997	0	0.0570798	0	-0.01829	0	-0.02369	0	0.0156102	0	0.0305001	0	-0.0290899	0	-0.0169698	0	0.02923	0
-41.3	0.12	0	-0.000380318	0	-0.0247302	0	0.00677994	0	-0.0017302	0	-0.00356992	0	0.00341968	0	0.0551198	0	-0.0355701	0	-0.00793	0	-0.00194005	0	0.0437102	0	-0.0363598	0	-0.0263099	0	0.02381	0
-40.3	-0.02	0	0.216397	0	0.112828	0	0.0635488	0	0.178787	0	0.118588	0	0.185897	0	0.178378	0	0.0557988	0	0.195687	0	0.017054	0	0.134256	0	0.0137238	0	0.00776008	0	0.135186	0
-39.3	0.01	0	-0.111032	0	0.0842001	0	-0.045663	0	-0.070602	0	-0.212679	0	-0.204632	0	-0.11235	0	-0.189113	0	-0.3034	0	0.122814	0	0.214098	0	0.144725	0	0.176026	0	0.22246	0
-38.3	0.05	0	-0.0480193	0	-0.0146693	0	-0.0422891	0	-0.0552686	0	0.00674055	0	-0.0555193	0	0.0522807	0	-0.0569391	0	-0.06757	0	-0.109931	0	-0.0984615	0	-0.0312114	0	-0.0837304	0	-0.06604	0
-37.3	-0.01	0	0.0442412	0	0.0565305	0	0.0590002	0	-0.0167891	0	-0.0301497	0	0.0445412	0	0.0562805	0	0.0221502	0	-0.06209	0	-0.0262507	0	0.00197941	0	0.0105097	0	0.0371995	0	-0.02278	0
-36.3	0	0	-0.000559749	0	0.0505501	0	0.0213498	0	-0.0157099	0	-0.0178401	0	0.0178403	0	0.0215001	0	0.0108998	0	-0.02851	0	-0.00786982	0	-0.0371201	0	-0.01205	0	0.00655008	0	-0.02062	0
-35.3	-0.01	0	-0.0143399	0	0.00795002	0	0.00352983	0	0.0061301	0	0.0175699	0	0.0166601	0	-0.015	0	0.0232798	0	0.00423	0	-0.00648981	0	-0.05513	0	-0.0423	0	0.00296011	0	-0.02129	0
-34.3	0	0	-0.000829899	0	0.0138099	0	-0.00504011	0	-0.00322988	0	0.0361299	0	0.0127701	0	0.00315993	0	0.0185099	0	-0.00443	0	0.0291902	0	-0.0314402	0	-0.0248699	0	0.0165303	0	-0.00751	0
-33.3	-0.02	0	0.0161599	0	-0.00135007	0	0.00965991	0	-0.000870005	0	0.02571	0	-0.0098401	0	0.00849993	0	0.0249099	0	-0.03017	0	0.0247301	0	-0.0137198	0	-0.0107499	0	0.00278021	0	-0.01039	0
-32.3	-0.01	0	0.00395989	0	-0.0174301	0	-0.00394006	0	0.0152099	0	0.0281299	0	-0.0240401	0	0.00751988	0	0.00530994	0	-0.04249	0	0.0174901	0	-0.01493	0	-0.0182398	0	0.000680169	0	-0.01318	0
-31.3	-0.01	0	0.01072	0	-0.01625	0	-0.00936008	0	0.00180988	0	0.0197099	0	-0.02138	0	0.0181	0	-0.0140101	0	-0.04529	0	0.01012	0	0.00424002	0	-0.0194499	0	-0.0170799	0	-0.00163	0
-30.3	0	0	0.00477993	0	-0.0326901	0	-0.0127801	0	0.0108499	0	0.0129299	0	-0.0253201	0	0.0120599	0	-0.0218301	0	-0.01605	0	-0.00813995	0	-0.00248998	0	-0.0413101	0	-0.0222898	0	0.00315	0
-29.3	-0.01	0	0.0157399	0	-0.0378102	0	-0.0178401	0	0.01197	0	0.00668994	0	-0.0207601	0	0.0283398	0	-0.0109901	0	-0.01173	0	-0.00371994	0	0.00363007	0	-0.0129199	0	-0.0251199	0	-0.00646	0
-28.3	-0.02	0	0.0218999	0	-0.0254702	0	-0.00779027	0	0.00700992	0	0.000349916	0	-0.00700012	0	0.0409798	0	-0.000440265	0	-0.01499	0	-0.00314996	0	0.0285501	0	0.00121012	0	-0.00117986	0	-0.01333	0
-27.3	-0.01	0	0.01426	0	-0.03481	0	0.0224899	0	0.0100099	0	-0.0156701	0	0.00325996	0	0.04104	0	0.0166399	0	-0.00309	0	-0.0171899	0	0.02637	0	0.00278003	0	0.00613007	0	-0.01718	0
-26.3	-0.01	0	0.00247995	0	-0.0477102	0	0.0248499	0	0.00869004	0	-0.000330065	0	-0.00232005	0	0.0254398	0	0.0129999	0	-0.00551	0	-0.0195899	0	0.01946	0	0.00648008	0	-0.00134997	0	-0.02592	0
-25.3	-0.01	0	0.00451997	0	-0.0561701	0	0.0186499	0	0.00112997	0	0.00732993	0	-0.01388	0	0.0245799	0	0.00409994	0	0.00203	0	-0.0178098	0	0.00619	0	0.00866006	0	-0.01945	0	-0.03181	0
-24.3	4.98487e-05	0	0.00371986	0	-0.0500301	0	0.0176599	0	0.00526995	0	0.0185199	0	-0.0195801	0	0.0181199	0	-0.00119006	0	0.00917	0	-0.0116898	0	-0.00300994	0	-0.0122099	0	-0.0326199	0	-0.04134	0
-23.3	0.01	0	-0.00322003	0	-0.0467501	0	0.0128799	0	0.00818996	0	0.0209498	0	-0.02152	0	0.00919991	0	-0.0118701	0	0.01039	0	-0.0111499	0	-0.00438998	0	-0.0274	0	-0.0389099	0	-0.02878	0
-22.3	0.02	0	-0.02554	0	-0.0359101	0	0.01794	0	-0.00408996	0	0.0263698	0	-0.03344	0	0.00523992	0	-0.01621	0	0.00121	0	-0.00545993	0	-0.02363	0	-0.0248298	0	-0.03873	0	-0.02082	0
-21.3	0	0	-0.0333999	0	-0.01025	0	0.01288	0	-0.02375	0	0.03362	0	-0.0395999	0	0.0133	0	-0.02477	0	-0.00345	0	0.00395996	0	-0.03145	0	-0.0113999	0	-0.05261	0	-0.0284	0
-20.3	0.02	0	-0.0402797	0	-0.01271	0	0.00654001	0	-0.0139499	0	0.01956	0	-0.0413797	0	0.01094	0	-0.00560999	0	0.01755	0	-0.00586991	0	-0.0333101	0	-0.01478	0	-0.04308	0	-0.03905	0
-19.3	0.01	0	-0.0628801	0	-0.02737	0	-0.00215999	0	-0.02118	0	0.02831	0	-0.0569801	0	-0.00171999	0	-0.00450999	0	0.02102	0	0.00182001	0	-0.02711	0	-0.03751	0	-0.03133	0	-0.00554	0
-18.3	0	0	-0.0517098	0	-0.04519	0	-0.00781006	0	0.00365036	0	0.01501	0	-0.00290984	0	-0.02774	0	-0.000460061	0	0.06775	0	-0.01553	0	-0.0529803	0	-0.0494699	0	-0.01237	0	-0.00885	0
-17.3	0.01	0	-0.0116902	0	-0.0604302	0	-0.01372	0	-0.0108903	0	0.0151695	0	0.00130984	0	-0.0195802	0	0.00912997	0	0.03561	0	-0.0154097	0	-0.0458196	0	-0.0737599	0	0.000940095	0	-0.02359	0
-16.3	0.02	0	-0.0336199	0	-0.0597903	0	-0.0172601	0	-0.01775	0	-0.00698009	0	-0.0297199	0	-0.0494403	0	0.0147899	0	0.04145	0	-0.0462898	0	-0.0439601	0	-0.0801798	0	0.0101203	0	-0.03605	0
-15.3	-0.02	0	0.0321099	0	-0.0511104	0	-0.00842015	0	-0.0118304	0	-0.0260302	0	-0.00559015	0	-0.0578604	0	-0.000270152	0	0.00347	0	-0.0320896	0	0.0126803	0	-0.0672198	0	0.0130903	0	0.00709	0
-14.3	-0.01	0	-0.0238605	0	-0.0557502	0	-0.0057401	0	-0.0231507	0	-0.0392402	0	-0.0321605	0	-0.0317002	0	0.0058099	0	0.008349	0	-0.0245196	0	-0.0174698	0	-0.0174996	0	-0.0224198	0	-0.004	0
-13.3	0.01	0	-0.04546	0	-0.0319701	0	0.00913984	0	-0.0458699	0	-0.0179001	0	-0.04546	0	-0.00892008	0	0.00448984	0	0.00823	0	0.0258502	0	-0.02042	0	-0.00480983	0	-0.0330297	0	0.01536	0
-12.3	0	0	-0.0571802	0	-0.0398702	0	0.0118798	0	-0.0547305	0	-0.00524008	0	-0.0480802	0	-0.0174202	0	-0.0238702	0	-0.00583	0	-0.0149698	0	-0.0144897	0	-0.00795964	0	-0.0320597	0	0.00114	0
-11.3	-0.01	0	-0.01426	0	0.01781	0	0.018	0	0.0019699	0	-0.0055599	0	-0.01766	0	0.01686	0	-0.02275	0	0.00177	0	-0.0340302	0	-0.00667996	0	0.0178299	0	-0.0198501	0	0.02079	0
-10.3	-0.01	0	0.0200201	0	0.00935008	0	0.02917	0	0.00300999	0	-0.01046	0	-0.00767992	0	0.0186001	0	-0.00767997	0	0.01591	0	-0.00962996	0	0.00188996	0	0.0355998	0	0.00135005	0	0.02197	0
-9.3	0.03	0	-0.00480002	0	-0.00248009	0	0.0235098	0	-0.00511017	0	-0.0154499	0	-0.0264	0	0.0139699	0	-0.0121402	0	-0.01291	0	-0.00105005	0	0.00160003	0	0.0248602	0	-0.00612991	0	0.01508	0
-8.3	-0.02	0	0.0129602	0	-0.0284698	0	0.00547016	0	-0.00420975	0	0.0061501	0	-0.00303981	0	0.0271802	0	-0.00177984	0	0.00199	0	0.00811004	0	-0.0071301	0	0.0164099	0	-0.00991008	0	0.01104	0
-7.3	-0.01	0	0.00471991	0	-0.00960004	0	0.00136981	0	0.00246989	0	-0.0131501	0	-0.00228009	0	0.01845	0	-0.00078019	0	0.00367	0	0.0017501	0	-0.00293982	0	0.00910009	0	0.00189009	0	0.00834	0
-6.3	-0.01	0	0.000359924	0	-0.0072401	0	-0.00505006	0	-0.00520004	0	-0.0164701	0	-0.00394008	0	-0.0022901	0	-0.00680006	0	-0.0032	0	-0.0184399	0	-0.00431985	0	-0.0095198	0	-0.00399997	0	-0.0046	0
-5.3	-0.02	0	-0.00816	0	-0.00604005	0	-0.00330008	0	-0.00101003	0	-0.00642009	0	-0.00386	0	-0.0128901	0	-0.00155008	0	-0.00301	0	-0.0120098	0	-0.00667999	0	-0.0107199	0	-0.00799984	0	-0.00368	0
-4.3	-0.01	0	-0.0134	0	-0.00681007	0	0.00187995	0	0.00888995	0	-0.00608006	0	0.00139999	0	-0.0167601	0	-0.00867005	0	0.00249	0	-0.0125899	0	0.000850008	0	-0.0193799	0	-0.0053599	0	-0.00078	0
-3.3	0	0	-0.0141801	0	0.0203499	0	0.0129599	0	0.01005	0	0.00222976	0	-0.00478006	0	-0.0114001	0	-0.0125901	0	0.01505	0	0.00166012	0	-0.00578988	0	-0.0125998	0	-0.00521982	0	-0.00406	0
-2.3	0.01	0	-0.0269	0	0.0259699	0	0.0498299	0	-0.00635004	0	0.02582	0	-0.014	0	-0.00838013	0	0.0103799	0	-0.01185	0	0.0263702	0	-0.00300005	0	-0.00763974	0	-0.00985984	0	-0.01745	0
-1.3		0	-0.0269	0	0.03421	0	0.0757599	0	-0.00635004	0	0.02582	0	-0.014	0	-0.000140022	0	0.0103799	0	-0.01185	0	0.03246	0	-0.00300005	0	0.00403004	0	0.00218018	0	-0.01712	0
-0.3		0		5.03404		0		0		0		0		0		0		0		0		0		0		0		0		0
0.7		14.6		11.9991		1.63296		0.4148		0.0622878		14.2949		4.92415		1.59706		0.40115		0.063046		12.0804		4.14815		1.34385		0.33314		0.049995
1.7	42.34	33.6		18.6845		3.92875		0.998491		0.149699		32.6748		11.7229		3.84049		0.965305		0.151527		30.2531		10.8333		3.54691		0.879952		0.131903
2.7	51.69	49.9	26.2094	25.0758	10.9097	6.18055	3.78901	1.5718	1.38411	0.235291	40.8388	48.3183	25.449	18.2311	10.8173	6.03866	3.80916	1.51904	1.43881	0.238175	38.1595	45.6555	23.4665	17.2201	9.7034	5.70371	3.41387	1.41632	1.18894	0.212073
3.7	59.86	63.2	33.3588	31.1593	14.43	8.38783	4.83973	2.1348	1.53895	0.319099	49.4405	60.9533	32.1635	24.4343	14.044	8.19109	4.86258	2.06244	1.73195	0.323023	46.1134	58.0285	29.8778	23.2944	13.0184	7.8138	4.51661	1.94235	1.4878	0.290537
4.7	66.26	73.5	39.7483	36.9218	17.2016	10.5501	5.52708	2.68757	1.70985	0.401156	57.0606	70.5316	38.1012	30.319	16.6241	10.2973	5.49303	2.5956	1.86245	0.406105	53.4717	67.3476	35.5643	29.0428	15.573	9.87674	5.15219	2.45812	1.62995	0.367327
5.7	71.25	80.9	45.2632	42.3517	19.6964	12.667	6.09604	3.23019	1.82167	0.481494	62.8866	77.3077	43.2451	35.8726	18.8934	12.3569	6.00029	3.11861	1.96517	0.487453	59.1965	73.8949	40.5507	34.4533	17.7914	11.8922	5.63867	2.96373	1.74164	0.442476
6.7	75.1	85.9	50.0611	47.4393	21.95	14.7381	6.6334	3.76276	1.90561	0.560147	67.5075	81.7931	47.6737	41.0846	20.999	14.3696	6.44365	3.63155	2.06341	0.567101	63.6973	78.2007	44.8115	39.5162	19.8222	13.8597	6.1069	3.4593	1.81962	0.516017
7.7	78.23	89	54.2489	52.1773	24.0608	16.7629	7.11528	4.28536	1.97747	0.637145	71.0545	84.6011	51.4967	45.9466	23.0004	16.3349	6.87743	4.13453	2.13987	0.645081	67.2957	80.8814	48.5783	44.224	21.7239	15.7791	6.52429	3.94492	1.89799	0.587979
8.7	80.69	91	57.9303	56.5613	26.0572	18.7412	7.55972	4.79808	2.04961	0.71252	73.9097	86.2877	54.8659	50.453	24.8618	18.2527	7.28517	4.62764	2.20741	0.721423	70.0576	82.4845	51.827	48.5726	23.4963	17.6501	6.90806	4.42069	1.95107	0.658395
9.7	82.63	92.1	61.1112	60.5902	27.9311	20.6727	7.97476	5.30101	2.10615	0.786304	76.2208	87.2727	57.8647	54.6016	26.607	20.1226	7.67711	5.11099	2.26795	0.79616	72.2803	83.4177	54.6561	52.5612	25.1379	19.4724	7.27413	4.88673	1.98815	0.727294
10.7	84.22	92.7	63.8884	64.2666	29.6596	22.5571	8.36176	5.79425	2.14421	0.858527	78.0374	87.838	60.5222	58.3936	28.2719	21.9444	8.05661	5.58468	2.31611	0.869321	74.0619	83.9519	57.1606	56.193	26.6803	21.2461	7.62603	5.34315	2.02552	0.794706
11.7	85.56	93.1	66.3522	67.5973	31.3284	24.3943	8.72906	6.27789	2.19085	0.929219	79.5086	88.1591	62.772	61.8346	29.811	23.7182	8.41041	6.04881	2.34805	0.940937	75.6002	84.2546	59.4528	59.4754	28.2327	22.9708	7.95823	5.79005	2.0648	0.860661
12.7	86.65	93.3	68.5866	70.5925	32.9465	26.184	9.0946	6.75204	2.23629	0.998409	80.7319	88.3403	64.8061	64.9338	31.2923	25.4436	8.75325	6.50349	2.36919	1.01104	76.8676	84.4252	61.4985	62.4195	29.6995	24.6467	8.28255	6.22756	2.09798	0.925188
13.7	87.57	93.4	70.5581	73.2665	34.4526	27.9262	9.45044	7.2168	2.26805	1.06613	81.7816	88.4422	66.6523	67.7045	32.7031	27.1208	9.08819	6.94884	2.39655	1.07965	77.8264	84.521	63.1717	65.0405	31.0232	26.2738	8.58617	6.65579	2.1277	0.988315
14.7	88.38	93.5	72.2651	75.6365	35.8895	29.6208	9.8083	7.67226	2.28983	1.1324	82.6302	88.4995	68.305	70.1633	34.0885	28.7497	9.42375	7.38495	2.42273	1.14681	78.6436	84.5747	64.7228	67.3566	32.295	27.8522	8.8811	7.07485	2.15586	1.05007
15.7	89.07	93.5	73.8517	77.7225	37.3015	31.2679	10.1475	8.11854	2.32437	1.19726	83.3478	88.5315	69.7411	72.3296	35.3652	30.3305	9.73679	7.81195	2.45657	1.21254	79.3791	84.6048	66.152	69.3888	33.5277	29.382	9.17247	7.48487	2.19806	1.11048
16.7	89.65	93.6	75.3033	79.5463	38.6395	32.8675	10.4877	8.55574	2.37219	1.26073	83.984	88.5495	71.07	74.2253	36.5739	31.8633	10.0487	8.22994	2.50019	1.27687	80.024	84.6216	67.4349	71.1598	34.6885	30.8634	9.45366	7.88596	2.23037	1.16958
17.7	90.14	93.6	76.5948	81.1309	39.9005	34.4197	10.827	8.98397	2.41293	1.32285	84.5591	88.5596	72.2853	75.8735	37.7814	33.3483	10.3726	8.63905	2.53173	1.33982	80.5581	84.631	68.5791	72.6935	35.8185	32.2968	9.7609	8.27826	2.26259	1.22738
18.7	90.58	93.6	77.7352	82.4997	41.1067	35.9248	11.1499	9.40334	2.43603	1.38363	85.051	88.5652	73.3798	77.2977	38.9296	34.7858	10.6781	9.03939	2.56483	1.40143	81.0344	84.6363	69.6368	74.0139	36.937	33.6824	10.0496	8.66187	2.28284	1.28392
19.7	90.97	93.6	78.7648	83.6759	42.2508	37.3829	11.4566	9.81397	2.47535	1.4431	85.4791	88.5684	74.3512	78.5218	39.9842	36.1761	10.9691	9.43108	2.58405	1.46172	81.4512	84.6392	70.5956	75.1446	38.017	35.0208	10.337	9.03693	2.30595	1.33922
20.7	91.32	93.6	79.7213	84.6817	43.3368	38.7943	11.7643	10.216	2.51107	1.50129	85.8404	88.5702	75.2139	79.5684	40.9829	37.5197	11.2513	9.81424	2.59367	1.52072	81.8159	84.6409	71.459	76.1083	39.0143	36.3123	10.6072	9.40357	2.32976	1.3933
21.7	91.64	93.6	80.5994	85.5381	44.3786	40.1595	12.0627	10.6094	2.53323	1.55823	86.1832	88.5712	76.036	80.4595	41.9793	38.8169	11.5336	10.189	2.59593	1.57844	82.1318	84.6418	72.2314	76.926	39.926	37.5576	10.8655	9.7619	2.34154	1.4462
22.7	91.94	93.6	81.384	86.2645	45.3882	41.4789	12.3658	10.9945	2.58013	1.61393	86.4984	88.5717	76.7722	81.2149	42.9281	40.0684	11.8035	10.5554	2.62873	1.63493	82.416	84.6423	72.9212	77.6173	40.8017	38.7572	11.1178	10.1121	2.38829	1.49794
23.7	92.2	93.6	82.1003	86.8786	46.3429	42.7528	12.6501	11.3712	2.61671	1.66844	86.7797	88.572	77.4453	81.8533	43.8264	41.2746	12.07	10.9137	2.66681	1.69019	82.6797	84.6426	73.5697	78.1998	41.6842	39.9118	11.3603	10.4542	2.42537	1.54853
24.7	92.44	93.6	82.7755	87.3963	47.246	43.9819	12.9349	11.7398	2.67377	1.72176	87.0076	88.5722	78.0505	82.3911	44.6827	42.4363	12.3257	11.264	2.69467	1.74427	82.9136	84.6427	74.1661	78.6893	42.5176	41.0221	11.6123	10.7884	2.46199	1.59801
25.7	92.65	93.6	83.4049	87.8316	48.1137	45.1668	13.2236	12.1004	2.71873	1.77392	87.2228	88.5723	78.6292	82.8429	45.4968	43.5541	12.5768	11.6063	2.73713	1.79718	83.1143	84.6428	74.7211	79.0996	43.2985	42.0889	11.8564	11.1148	2.50496	1.6464
26.7	92.87	93.6	83.9689	88.1969	48.9358	46.3081	13.4921	12.453	2.75207	1.82495	87.4392	88.5723	79.1885	83.2216	46.298	44.6287	12.8379	11.9408	2.78157	1.84894	83.3201	84.6429	75.2396	79.4427	44.0175	43.113	12.0975	11.4335	2.54369	1.69371
27.7	93.05	93.6	84.4858	88.5028	49.7424	47.4064	13.7658	12.7978	2.78423	1.87487	87.631	88.5724	79.6852	83.5385	47.0583	45.6611	13.0863	12.2677	2.82293	1.89957	83.5149	84.6429	75.736	79.7292	44.76	44.0952	12.3432	11.7447	2.58214	1.73998
28.7	93.21	93.6	84.9762	88.7587	50.5246	48.4626	14.0398	13.1349	2.80309	1.92371	87.7933	88.5724	80.1262	83.8032	47.8074	46.6519	13.3425	12.587	2.83939	1.94911	83.6834	84.6429	76.1911	79.9681	45.4785	45.0366	12.5842	12.0485	2.60073	1.78522
29.7	93.36	93.6	85.426	88.9723	51.2682	49.4774	14.3035	13.4644	2.83343	1.97148	87.9447	88.5724	80.5451	84.024	48.506	47.6021	13.577	12.8989	2.86843	1.99758	83.8312	84.6429	76.6006	80.167	46.1379	45.938	12.8193	12.345	2.63106	1.82945
30.7	93.5	93.6	85.8378	89.1506	51.9877	50.4517	14.5624	13.7864	2.85539	2.0182	88.0867	88.5724	80.9378	84.208	49.1792	48.5126	13.8122	13.2035	2.89789	2.04498	83.9751	84.6429	76.9724	80.3324	46.7528	46.8004	13.0444	12.6344	2.66132	1.87271
31.7	93.63	93.6	86.2082	89.2991	52.6834	51.3863	14.8094	14.1011	2.88297	2.06391	88.2193	88.5724	81.2986	84.3611	49.8353	49.3844	14.0432	13.5009	2.93187	2.09136	84.1073	84.6429	77.3157	80.4699	47.3893	47.6249	13.251	12.9168	2.69336	1.91499
32.7	93.76	93.6	86.5621	89.4228	53.3739	52.2822	15.0555	14.4086	2.90987	2.10861	88.3371	88.5724	81.6409	84.4885	50.4478	50.2184	14.257	13.7913	2.95827	2.13672	84.2303	84.6429	77.6471	80.584	48.0069	48.4124	13.4629	13.1923	2.70681	1.95634
33.7	93.87	93.6	86.9006	89.5258	54.0229	53.1402	15.2934	14.709	2.94759	2.15233	88.4611	88.5724	81.9694	84.5943	51.0565	51.0157	14.4678	14.0747	2.99339	2.18109	84.3549	84.6429	77.9481	80.6788	48.5969	49.1641	13.6619	13.461	2.73552	1.99676
34.7	93.99	93.6	87.2075	89.6114	54.6258	53.9614	15.5177	15.0024	2.99971	2.19509	88.5668	88.5724	82.2511	84.6822	51.634	51.7772	14.6817	14.3514	3.04841	2.22449	84.4643	84.6429	78.207	80.7573	49.139	49.8811	13.8661	13.7231	2.78853	2.03628
35.7	94.09	93.6	87.5103	89.6826	55.2265	54.7468	15.7454	15.289	3.05095	2.23692	88.6613	88.5724	82.515	84.7552	52.1943	52.5042	14.8877	14.6213	3.10515	2.26694	84.5603	84.6429	78.4556	80.8225	49.6687	50.5644	14.0601	13.9786	2.8243	2.07492
36.7	94.18	93.6	87.7923	89.7418	55.7822	55.4973	15.9797	15.5688	3.06407	2.27782	88.748	88.5724	82.7667	84.8158	52.727	53.1975	15.1016	14.8847	3.12427	2.30846	84.6463	84.6429	78.7043	80.8765	50.1834	51.2151	14.258	14.2278	2.83381	2.11269
37.7	94.28	93.6	88.0451	89.7909	56.3241	56.2139	16.1878	15.842	3.07983	2.31782	88.8274	88.5724	83.0245	84.8661	53.2366	53.8584	15.2916	15.1417	3.14743	2.34907	84.7202	84.6429	78.928	80.9212	50.6605	51.8344	14.4493	14.4707	2.84894	2.14962
38.7	94.35	93.6	88.2919	89.8317	56.8621	56.8978	16.4027	16.1088	3.08807	2.35694	88.9151	88.5724	83.2443	84.9078	53.7491	54.4878	15.4947	15.3924	3.15287	2.38878	84.8012	84.6429	79.1463	80.9583	51.1425	52.4234	14.6386	14.7075	2.86526	2.18572
39.7	94.42	93.6	88.5263	89.8656	57.386	57.55	16.6226	16.3691	3.09117	2.3952	88.9958	88.5724	83.4559	84.9423	54.2362	55.087	15.7018	15.6369	3.14057	2.42762	84.8738	84.6429	79.3612	80.9889	51.6172	52.9832	14.8354	14.9383	2.86201	2.221
40.7	94.47	93.6	88.7408	89.8938	57.8892	58.1715	16.8429	16.6232	3.08225	2.43261	89.0715	88.5724	83.6711	84.971	54.6996	55.6569	15.8929	15.8753	3.13205	2.46561	84.9373	84.6429	79.5639	81.0143	52.0743	53.5148	15.0267	15.1632	2.84435	2.2555
41.7	94.53	93.6	88.9416	89.9172	58.3495	58.7635	17.0472	16.8711	3.07505	2.4692	89.1504	88.5724	83.8599	84.9948	55.1476	56.1986	16.0815	16.1078	3.12525	2.50276	85.004	84.6429	79.742	81.0354	52.4928	54.0195	15.2075	15.3824	2.83625	2.28921
42.7	94.59	93.6	89.1354	89.9366	58.8005	59.3268	17.249	17.113	3.09629	2.50497	89.2166	88.5724	84.0425	85.0145	55.567	56.7132	16.2737	16.3345	3.14779	2.53909	85.0686	84.6429	79.9264	81.0528	52.8949	54.4982	15.391	15.5959	2.85913	2.32217
43.7	94.64	93.6	89.3158	89.9526	59.2463	59.8626	17.4562	17.349	3.11765	2.53995	89.2728	88.5724	84.2116	85.0308	55.9913	57.2019	16.4667	16.5554	3.15585	2.57462	85.1395	84.6429	80.1105	81.0672	53.2891	54.9521	15.5769	15.8039	2.86755	2.35439
44.7	94.7	93.6	89.495	89.966	59.6731	60.372	17.6541	17.5792	3.14135	2.57416	89.3178	88.5724	84.3689	85.0443	56.373	57.6655	16.6557	16.7708	3.18255	2.60936	85.1969	84.6429	80.2758	81.0791	53.6765	55.3822	15.7608	16.0064	2.8749	2.38588
45.7	94.75	93.6	89.6661	89.9771	60.0762	60.8559	17.8395	17.8037	3.15763	2.60761	89.3748	88.5724	84.5318	85.0555	56.7408	58.1053	16.8396	16.9806	3.22503	2.64333	85.25	84.6429	80.4282	81.089	54.0311	55.7895	15.9269	16.2037	2.90079	2.41665
46.7	94.82	93.6	89.8258	89.9863	60.4671	61.3155	18.0136	18.0227	3.19087	2.64031	89.412	88.5724	84.6873	85.0648	57.1102	58.522	17.0112	17.1852	3.25927	2.67655	85.2943	84.6429	80.5775	81.0972	54.3905	56.175	16.0791	16.3958	2.92904	2.44674
47.7	94.88	93.6	89.9599	89.9939	60.8437	61.7515	18.1841	18.2362	3.20413	2.67229	89.4521	88.5724	84.8237	85.0725	57.4655	58.9169	17.1739	17.3844	3.28013	2.70904	85.3427	84.6429	80.7151	81.1039	54.7496	56.5397	16.2451	16.5828	2.95521	2.47614
48.7	94.93	93.6	90.093	90.0002	61.2307	62.1652	18.3626	18.4444	3.21877	2.70355	89.4985	88.5724	84.949	85.0789	57.806	59.2908	17.3317	17.5786	3.29777	2.7408	85.3923	84.6429	80.8387	81.1095	55.1051	56.8846	16.4041	16.7649	2.96666	2.50487
49.7	94.96	93.6	90.2237	90.0055	61.5885	62.5573	18.5487	18.6473	3.24587	2.73412	89.5456	88.5724	85.0783	85.0841	58.1426	59.6447	17.5191	17.7677	3.32987	2.77186	85.426	84.6429	80.942	81.1141	55.4481	57.2106	16.5698	16.9422	2.99566	2.53296
50.7	94.99	93.6	90.3449	90.0099	61.9349	62.929	18.7366	18.8451	3.27553	2.764	89.5853	88.5724	85.2134	85.0885	58.4788	59.9795	17.6998	17.9519	3.35363	2.80223	85.4461	84.6429	81.0534	81.118	55.7611	57.5186	16.7388	17.1147	3.03344	2.56041
51.7	95.02	93.6	90.4613	90.0135	62.2809	63.2809	18.9197	19.0379	3.28811	2.79322	89.618	88.5724	85.3342	85.0921	58.8066	60.296	17.8551	18.1313	3.34791	2.83192	85.4773	84.6429	81.1734	81.1211	56.0736	57.8095	16.8873	17.2826	3.04378	2.58723
52.7	95.04	93.6	90.5809	90.0165	62.6172	63.6142	19.091	19.2258	3.29213	2.82179	89.6531	88.5724	85.4478	85.0951	59.108	60.5953	18.0039	18.3059	3.34783	2.86095	85.5156	84.6429	81.2794	81.1238	56.3722	58.084	17.0295	17.446	3.04524	2.61345
53.7	95.06	93.6	90.7023	90.019	62.9232	63.9295	19.2676	19.4089	3.31701	2.84972	89.6874	88.5724	85.557	85.0976	59.4163	60.878	18.17	18.476	3.36531	2.88933	85.5416	84.6429	81.3791	81.1259	56.6503	58.3431	17.1643	17.605	3.06198	2.63907
54.7	95.1	93.6	90.8299	90.021	63.2238	64.2279	19.4413	19.5872	3.34669	2.87702	89.7247	88.5724	85.6741	85.0997	59.7122	61.145	18.346	18.6416	3.39319	2.91708	85.5775	84.6429	81.4763	81.1277	56.9148	58.5876	17.3027	17.7597	3.0755	2.66411
55.7	95.13	93.6	90.9354	90.0227	63.5214	64.51	19.6204	19.761	3.37171	2.90371	89.7676	88.5724	85.7669	85.1014	59.9789	61.3971	18.503	18.8028	3.41631	2.94421	85.6196	84.6429	81.5761	81.1292	57.1783	58.818	17.4439	17.9102	3.09992	2.68858
56.7	95.16	93.6	91.0284	90.0242	63.8266	64.7766	19.7906	19.9303	3.38967	2.92981	89.7973	88.5724	85.845	85.1028	60.2463	61.6351	18.6497	18.9598	3.43397	2.97074	85.6682	84.6429	81.6645	81.1304	57.4398	59.0353	17.5899	18.0565	3.10129	2.71249
57.7	95.18	93.6	91.119	90.0253	64.1047	65.0286	19.9617	20.0952	3.40789	2.95532	89.8108	88.5724	85.9311	85.104	60.5105	61.8596	18.8037	19.1125	3.46089	2.99667	85.6954	84.6429	81.7397	81.1315	57.6805	59.24	17.7412	18.1989	3.10633	2.73585
58.7	95.2	93.6	91.202	90.0263	64.3672	65.2666	20.12	20.2558	3.42729	2.98025	89.8203	88.5724	86.01	85.1049	60.7674	62.0713	18.9582	19.2611	3.47899	3.02203	85.7088	84.6429	81.8235	81.1323	57.9159	59.4329	17.895	18.3374	3.11563	2.75869
59.7	95.22	93.6	91.2831	90.0271	64.6424	65.4914	20.2764	20.4122	3.44353	3.00463	89.8397	88.5724	86.078	85.1057	61.0168	62.271	19.1015	19.4058	3.47853	3.04681	85.736	84.6429	81.9059	81.133	58.1657	59.6146	18.0383	18.472	3.11446	2.781
60.7	95.23	93.6	91.3508	90.0278	64.9179	65.7036	20.428	20.5645	3.4529	3.02846	89.849	88.5724	86.1427	85.1064	61.2773	62.4592	19.2259	19.5465	3.4773	3.07104	85.752	84.6429	81.9813	81.1336	58.423	59.7857	18.1802	18.6029	3.1201	2.8028
61.7	95.24	93.6	91.4244	90.0284	65.1836	65.9038	20.5798	20.7128	3.48315	3.05175	89.8472	88.5724	86.2128	85.107	61.5302	62.6366	19.3579	19.6835	3.50485	3.09473	85.7613	84.6429	82.0583	81.134	58.6527	59.9467	18.3215	18.7303	3.13945	2.82411
62.7	95.26	93.6	91.4927	90.0288	65.4192	66.0928	20.7425	20.8571	3.49051	3.07452	89.8563	88.5724	86.2816	85.1074	61.7544	62.8038	19.5081	19.8167	3.51751	3.11789	85.7733	84.6429	82.1199	81.1344	58.8628	60.0983	18.4611	18.854	3.16018	2.84493
63.7	95.28	93.6	91.5522	90.0292	65.6538	66.271	20.8828	20.9977	3.50553	3.09678	89.877	88.5724	86.3313	85.1078	61.9709	62.9612	19.6476	19.9463	3.52623	3.14052	85.7959	84.6429	82.1738	81.1348	59.0745	60.2408	18.6018	18.9743	3.17544	2.86527
64.7	95.29	93.6	91.6155	90.0295	65.8874	66.4391	21.0343	21.1345	3.51239	3.11854	89.9047	88.5724	86.3916	85.1081	62.1968	63.1094	19.7782	20.0724	3.53079	3.16265	85.8189	84.6429	82.2202	81.135	59.2845	60.375	18.7256	19.0913	3.18572	2.88515
65.7	95.3	93.6	91.6724	90.0298	66.1074	66.5975	21.1843	21.2676	3.52036	3.1398	89.9097	88.5724	86.4662	85.1084	62.4039	63.249	19.9177	20.195	3.54696	3.18428	85.8209	84.6429	82.266	81.1353	59.4767	60.5011	18.8566	19.205	3.20288	2.90457
66.7	95.3	93.6	91.7257	90.03	66.3063	66.7469	21.3307	21.3972	3.53044	3.16059	89.9131	88.5724	86.5302	85.1086	62.5913	63.3804	20.0594	20.3142	3.56424	3.20543	85.8238	84.6429	82.324	81.1354	59.6608	60.6198	18.98	19.3155	3.21962	2.92354
67.7	95.31	93.6	91.7886	90.0302	66.4986	66.8876	21.4684	21.5234	3.55199	3.1809	89.9226	88.5724	86.5866	85.1087	62.7816	63.5041	20.1907	20.4302	3.57629	3.2261	85.8271	84.6429	82.3845	81.1356	59.8448	60.7313	19.0949	19.4228	3.23218	2.94209
68.7	95.32	93.6	91.8485	90.0303	66.6929	67.0202	21.5966	21.6461	3.58221	3.20076	89.9398	88.5724	86.6377	85.1089	62.9746	63.6205	20.3129	20.5429	3.58711	3.2463	85.8362	84.6429	82.4366	81.1357	60.03	60.8362	19.2097	19.5272	3.25077	2.9602
69.7	95.33	93.6	91.8988	90.0305	66.889	67.1451	21.7343	21.7655	3.60606	3.22017	89.9575	88.5724	86.6989	85.109	63.1651	63.7299	20.4453	20.6526	3.60256	3.26605	85.8412	84.6429	82.4996	81.1358	60.2043	60.9347	19.3247	19.6286	3.27678	2.9779
70.7	95.34	93.6	91.9648	90.0306	67.071	67.2628	21.8683	21.8817	3.63397	3.23915	89.9685	88.5724	86.7443	85.1091	63.3416	63.8329	20.584	20.7592	3.63057	3.28536	85.8524	84.6429	82.564	81.1359	60.3723	61.0273	19.445	19.7271	3.30596	2.9952
71.7	95.36	93.6	92.0321	90.0306	67.2462	67.3736	21.9964	21.9947	3.66427	3.25769	89.9884	88.5724	86.7839	85.1092	63.5123	63.9298	20.7081	20.8628	3.65567	3.30423	85.8734	84.6429	82.6202	81.136	60.5314	61.1143	19.5685	19.8228	3.33176	3.0121
72.7	95.38	93.6	92.1048	90.0307	67.4211	67.4779	22.1307	22.1047	3.68352	3.27581	90.0149	88.5724	86.8381	85.1093	63.6857	64.0209	20.8306	20.9636	3.66922	3.32267	85.895	84.6429	82.6653	81.136	60.6939	61.196	19.6925	19.9158	3.34436	3.02861
73.7	95.38	93.6	92.1554	90.0308	67.5867	67.5761	22.2652	22.2117	3.70147	3.29352	90.0276	88.5724	86.8906	85.1093	63.8375	64.1065	20.9526	21.0615	3.68697	3.3407	85.9129	84.6429	82.7134	81.1361	60.8418	61.2728	19.8149	20.0061	3.36746	3.04474
74.7	95.39	93.6	92.194	90.0308	67.7453	67.6685	22.3939	22.3157	3.70853	3.31084	90.0318	88.5724	86.9493	85.1094	63.9877	64.187	21.0769	21.1567	3.70303	3.35832	85.9281	84.6429	82.7675	81.1361	60.9795	61.3449	19.9328	20.0938	3.37829	3.06049
75.7	95.4	93.6	92.2321	90.0309	67.9067	67.7555	22.5226	22.4169	3.72221	3.32776	90.0329	88.5724	86.9895	85.1094	64.143	64.2627	21.1968	21.2492	3.71601	3.37554	85.9329	84.6429	82.8001	81.1362	61.1316	61.4126	20.0465	20.1791	3.38143	3.07589
76.7	95.4	93.6	92.2578	90.0309	68.0861	67.8374	22.6668	22.5153	3.73337	3.34429	90.0367	88.5724	87.0316	85.1095	64.2952	64.3339	21.319	21.3392	3.73107	3.39237	85.9349	84.6429	82.8279	81.1362	61.2797	61.4762	20.1703	20.2618	3.39361	3.09093
77.7	95.39	93.6	92.2845	90.0309	68.2429	67.9144	22.8037	22.6111	3.74013	3.36045	90.041	88.5724	87.0703	85.1095	64.4405	64.4007	21.4428	21.4265	3.75253	3.40883	85.9401	84.6429	82.865	81.1362	61.421	61.5359	20.2772	20.3422	3.40464	3.10563
78.7	95.39	93.6	92.3063	90.031	68.3904	67.9869	22.9228	22.7041	3.75261	3.37625	90.0316	88.5724	87.0972	85.1095	64.5827	64.4635	21.5596	21.5115	3.77281	3.42491	85.9383	84.6429	82.9029	81.1362	61.555	61.592	20.3697	20.4203	3.42813	3.11998
79.7	95.4	93.6	92.3571	90.031	68.5547	68.055	23.032	22.7946	3.76899	3.39168	90.033	88.5724	87.1437	85.1095	64.7429	64.5226	21.6718	21.594	3.80819	3.44062	85.9382	84.6429	82.9419	81.1362	61.704	61.6446	20.4668	20.4961	3.45852	3.13401
80.7	95.41	93.6	92.4058	90.031	68.7141	68.1192	23.1521	22.8826	3.778	3.40677	90.0566	88.5724	87.1844	85.1095	64.8854	64.578	21.7789	21.6741	3.8194	3.45599	85.9482	84.6429	82.9794	81.1363	61.8487	61.694	20.5691	20.5698	3.4625	3.14771
81.7	95.4	93.6	92.4415	90.031	68.8587	68.1795	23.2693	22.9682	3.78748	3.42151	90.075	88.5724	87.2225	85.1095	65.0199	64.6301	21.8907	21.752	3.82528	3.471	85.9656	84.6429	83.0094	81.1363	61.9714	61.7404	20.6764	20.6412	3.46014	3.1611
82.7	95.39	93.6	92.4777	90.031	68.9786	68.2362	23.3796	23.0514	3.80367	3.43592	90.0823	88.5724	87.2616	85.1096	65.1471	64.6791	22.0024	21.8277	3.82837	3.48567	85.9747	84.6429	83.0395	81.1363	62.0963	61.7839	20.7785	20.7107	3.46676	3.17418
83.7	95.39	93.6	92.5132	90.031	69.1186	68.2895	23.4808	23.1323	3.82886	3.45	90.0883	88.5724	87.2941	85.1096	65.2832	64.725	22.0936	21.9013	3.83536	3.50001	85.9784	84.6429	83.0704	81.1363	62.2156	61.8247	20.875	20.778	3.48248	3.18695
84.7	95.4	93.6	92.5462	90.031	69.2598	68.3396	23.5912	23.2109	3.85368	3.46376	90.099	88.5724	87.3316	85.1096	65.4169	64.7682	22.1891	21.9727	3.86158	3.51403	85.9841	84.6429	83.0989	81.1363	62.3347	61.863	20.9836	20.8435	3.48444	3.19943
85.7	95.4	93.6	92.5712	90.031	69.3849	68.3868	23.7032	23.2873	3.87609	3.47721	90.1064	88.5724	87.3645	85.1096	65.5366	64.8088	22.2954	22.0421	3.87099	3.52773	85.9999	84.6429	83.1241	81.1363	62.445	61.899	21.0928	20.907	3.49632	3.21163
86.7	95.4	93.6	92.5969	90.031	69.5154	68.4311	23.8144	23.3616	3.89404	3.49035	90.0937	88.5724	87.3873	85.1096	65.6579	64.8469	22.407	22.1095	3.88514	3.54111	85.995	84.6429	83.1487	81.1363	62.5544	61.9327	21.1893	20.9687	3.52452	3.22354
87.7	95.41	93.6	92.6296	90.031	69.6416	68.4728	23.9317	23.4338	3.89972	3.50319	90.0829	88.5724	87.4059	85.1096	65.777	64.8826	22.5156	22.1749	3.90392	3.55419	85.9907	84.6429	83.1751	81.1363	62.6705	61.9644	21.29	21.0285	3.55286	3.23517
88.7	95.42	93.6	92.6537	90.031	69.7697	68.5119	24.0375	23.5039	3.90315	3.51574	90.0751	88.5724	87.4209	85.1096	65.887	64.9162	22.6202	22.2385	3.92545	3.56698	85.9882	84.6429	83.2127	81.1363	62.7838	61.9941	21.3986	21.0866	3.5737	3.24654
89.7	95.43	93.6	92.6761	90.0311	69.888	68.5487	24.1432	23.5721	3.91295	3.52801	90.0738	88.5724	87.4454	85.1096	65.9926	64.9477	22.7355	22.3003	3.94595	3.57947	85.9827	84.6429	83.2391	81.1363	62.8964	62.0219	21.4993	21.143	3.5824	3.25764
90.7	95.43	93.6	92.7	90.0311	69.9948	68.5833	24.2552	23.6384	3.9188	3.53999	90.0815	88.5724	87.4686	85.1096	66.0887	64.9773	22.8588	22.3603	3.9396	3.59169	85.9724	84.6429	83.2657	81.1363	62.9988	62.0481	21.5949	21.1977	3.5977	3.26849
91.7	95.42	93.6	92.7325	90.0311	70.1017	68.6158	24.3555	23.7028	3.93941	3.5517	90.0838	88.5724	87.4984	85.1096	66.1883	65.0051	22.9538	22.4185	3.95381	3.60362	85.9659	84.6429	83.2939	81.1363	63.0946	62.0726	21.6864	21.2508	3.61348	3.27909
92.7	95.42	93.6	92.7641	90.0311	70.2083	68.6464	24.455	23.7654	3.96257	3.56314	90.0786	88.5724	87.5236	85.1096	66.2931	65.0312	23.0415	22.4751	3.96497	3.61528	85.9711	84.6429	83.3265	81.1363	63.1839	62.0956	21.7764	21.3024	3.63066	3.28944
93.7	95.41	93.6	92.7951	90.0311	70.3113	68.6751	24.553	23.8262	3.9879	3.57433	90.083	88.5724	87.5548	85.1096	66.4032	65.0557	23.1191	22.53	3.9779	3.62668	85.962	84.6429	83.3483	81.1363	63.2715	62.1172	21.8598	21.3525	3.6397	3.29955
94.7	95.41	93.6	92.824	90.0311	70.4201	68.7021	24.6498	23.8853	4.00756	3.58525	90.0891	88.5724	87.5805	85.1096	66.5023	65.0787	23.1989	22.5833	3.98626	3.63781	85.9615	84.6429	83.3667	81.1363	63.3569	62.1374	21.9192	21.401	3.64228	3.30943
95.7	95.41	93.6	92.857	90.0311	70.526	68.7275	24.7516	23.9427	4.02084	3.59593	90.0861	88.5724	87.6022	85.1096	66.5973	65.1003	23.2823	22.6351	3.98394	3.6487	85.9759	84.6429	83.3832	81.1363	63.4416	62.1564	21.9977	21.4481	3.63872	3.31907
96.7	95.41	93.6	92.8871	90.0311	70.6311	68.7513	24.8466	23.9985	4.04107	3.60637	90.0691	88.5724	87.6144	85.1096	66.6939	65.1206	23.3651	22.6854	3.99947	3.65934	85.9881	84.6429	83.4022	81.1363	63.5441	62.1742	22.0882	21.4939	3.64436	3.3285
97.7	95.41	93.6	92.8925	90.0311	70.7329	68.7737	24.9429	24.0527	4.04816	3.61656	90.0598	88.5724	87.6077	85.1096	66.7806	65.1396	23.453	22.7342	4.01706	3.66973	85.9821	84.6429	83.4128	81.1363	63.6454	62.1909	22.1742	21.5382	3.66048	3.3377
98.7	95.4	93.6	92.9063	90.0311	70.8194	68.7947	25.0353	24.1054	4.05178	3.62653	90.0571	88.5724	87.6142	85.1096	66.8657	65.1575	23.534	22.7816	4.03808	3.67989	85.9824	84.6429	83.4161	81.1363	63.7362	62.2065	22.2508	21.5813	3.66744	3.34669
99.7	95.4	93.6	92.921	90.0311	70.9128	68.8145	25.1338	24.1565	4.04742	3.63626	90.0508	88.5724	87.6184	85.1096	66.9446	65.1742	23.632	22.8277	4.04162	3.68981	85.9874	84.6429	83.4273	81.1363	63.8223	62.2212	22.3331	21.6231	3.66726	3.35548
100.7	95.39	93.6	92.9337	90.0311	70.9906	68.8331	25.2181	24.2062	4.0486	3.64578	90.048	88.5724	87.6277	85.1096	67.0337	65.19	23.721	22.8723	4.0497	3.69951	85.9948	84.6429	83.4464	81.1363	63.9068	62.235	22.4281	21.6636	3.6744	3.36406
101.7	95.39	93.6	92.9443	90.0311	71.0702	68.8505	25.31	24.2545	4.06269	3.65507	90.0551	88.5724	87.653	85.1096	67.1294	65.2047	23.8081	22.9157	4.06499	3.70899	85.987	84.6429	83.4707	81.1363	63.9879	62.2479	22.5135	21.7029	3.69042	3.37244
102.7	95.37	93.6	92.9563	90.0311	71.1503	68.8669	25.4073	24.3014	4.07899	3.66415	90.0719	88.5724	87.6771	85.1096	67.2074	65.2186	23.8902	22.9578	4.07779	3.71825	85.9916	84.6429	83.4888	81.1363	64.0572	62.26	22.5963	21.7411	3.70922	3.38063
103.7	95.39	93.6	92.9821	90.0311	71.2181	68.8823	25.4989	24.3469	4.10049	3.67303	90.0754	88.5724	87.7109	85.1096	67.2774	65.2316	23.9774	22.9987	4.07969	3.7273	85.9968	84.6429	83.5097	81.1363	64.1191	62.2714	22.6753	21.7781	3.71092	3.38862
104.7	95.39	93.6	93.0051	90.0311	71.288	68.8967	25.5816	24.3912	4.11682	3.6817	90.09	88.5724	87.727	85.1096	67.3444	65.2438	24.0591	23.0384	4.07872	3.73615	86.0076	84.6429	83.5207	81.1363	64.1931	62.282	22.7499	21.814	3.71106	3.39643
105.7	95.38	93.6	93.0114	90.0311	71.3647	68.9103	25.6563	24.4341	4.13999	3.69017	90.1027	88.5724	87.7424	85.1096	67.4131	65.2552	24.1322	23.0769	4.08619	3.74479	86.0111	84.6429	83.5326	81.1363	64.2728	62.292	22.8288	21.8488	3.72652	3.40406
106.7	95.37	93.6	93.039	90.0311	71.4483	68.9231	25.7432	24.4759	4.1592	3.69845	90.1071	88.5724	87.7644	85.1096	67.4841	65.266	24.2087	23.1143	4.0945	3.75324	86.0094	84.6429	83.5462	81.1363	64.347	62.3014	22.907	21.8826	3.7444	3.41152
107.7	95.37	93.6	93.0586	90.0311	71.5202	68.9351	25.8261	24.5164	4.15886	3.70654	90.1086	88.5724	87.7789	85.1096	67.5468	65.2761	24.2809	23.1505	4.10216	3.76149	86.0138	84.6429	83.5647	81.1363	64.4171	62.3102	22.9897	21.9154	3.76328	3.41879
108.7	95.37	93.6	93.0807	90.0311	71.5913	68.9464	25.9098	24.5558	4.15278	3.71445	90.1029	88.5724	87.7894	85.1096	67.6313	65.2855	24.3635	23.1858	4.09628	3.76955	86.0046	84.6429	83.5791	81.1363	64.4867	62.3184	23.0628	21.9472	3.76384	3.4259
109.7	95.35	93.6	93.0993	90.0311	71.6749	68.9569	26.0013	24.594	4.15298	3.72217	90.095	88.5724	87.8088	85.1096	67.7222	65.2944	24.4392	23.2199	4.09638	3.77743	85.9947	84.6429	83.5977	81.1363	64.5606	62.3261	23.1415	21.9781	3.77104	3.43285
110.7	95.34	93.6	93.1107	90.0311	71.7485	68.9669	26.0995	24.6311	4.15116	3.72972	90.0809	88.5724	87.8363	85.1096	67.798	65.3027	24.5307	23.2531	4.09716	3.78513	85.9837	84.6429	83.6284	81.1363	64.63	62.3333	23.2296	22.008	3.77208	3.43963
111.7	95.36	93.6	93.1334	90.0311	71.8073	68.9762	26.1997	24.6672	4.13477	3.73709	90.0736	88.5724	87.8654	85.1096	67.858	65.3106	24.6295	23.2853	4.09297	3.79265	85.9787	84.6429	83.6548	81.1363	64.6994	62.3401	23.3156	22.037	3.76276	3.44626
112.7	95.37	93.6	93.1447	90.0311	71.8612	68.985	26.2931	24.7022	4.12464	3.7443	90.0767	88.5724	87.8825	85.1096	67.9236	65.3179	24.7194	23.3166	4.09344	3.80001	85.98	84.6429	83.6763	81.1363	64.7609	62.3465	23.3942	22.0652	3.75582	3.45273
113.7	95.37	93.6	93.1562	90.0311	71.9308	68.9932	26.3807	24.7362	4.12258	3.75134	90.0789	88.5724	87.8909	85.1096	67.9771	65.3248	24.8003	23.3469	4.09078	3.80719	85.9799	84.6429	83.6873	81.1363	64.8334	62.3525	23.4591	22.0925	3.74464	3.45905
114.7	95.39	93.6	93.1648	90.0311	71.9851	69.0009	26.4551	24.7692	4.12998	3.75821	90.08	88.5724	87.9028	85.1096	68.0118	65.3313	24.868	23.3763	4.10448	3.81421	85.9889	84.6429	83.6974	81.1363	64.8902	62.358	23.5177	22.119	3.75284	3.46522
115.7	95.39	93.6	93.1621	90.0311	72.0311	69.0082	26.5216	24.8013	4.12247	3.76493	90.0867	88.5724	87.9079	85.1096	68.0546	65.3373	24.9377	23.4049	4.10897	3.82107	85.9831	84.6429	83.6996	81.1363	64.9285	62.3633	23.5889	22.1447	3.76276	3.47125
116.7	95.38	93.6	93.1665	90.0311	72.0925	69.015	26.5857	24.8324	4.1279	3.7715	90.0821	88.5724	87.915	85.1096	68.1024	65.343	25.0076	23.4326	4.1054	3.82777	85.9737	84.6429	83.7029	81.1363	64.9814	62.3682	23.655	22.1696	3.7797	3.47714
117.7	95.36	93.6	93.1717	90.0311	72.1675	69.0214	26.645	24.8627	4.16301	3.77792	90.0687	88.5724	87.9297	85.1096	68.1604	65.3484	25.0636	23.4595	4.13341	3.83432	85.9671	84.6429	83.7104	81.1363	65.038	62.3728	23.7058	22.1938	3.81108	3.4829
118.7		93.6	93.1736	90.0311	72.2367	69.0275	26.645	24.892	4.16994	3.78418	90.0486	88.5724	87.9316	85.1096	68.223	65.3534	25.0636	23.4856	4.14034	3.84072	85.9518	84.6429	83.7119	81.1363	65.0908	62.3772	23.7058	22.2172	3.82032	3.48851
119.7		93.6		88.905		69.0331		24.9205		3.79031		88.5724		85.1096		65.3581		23.5109		3.84697		84.6429		81.1363		62.3812		22.2399		3.494
120.7		92.3		87.3505		68.3025		24.6748		3.74609		87.3515		84.0365		64.6557		23.2741		3.80222		83.6379		80.252		61.7992		22.0471		3.45923
121.7	87.69	90.5		85.8552		67.2808		24.3176		3.68134		85.6747		82.5543		63.6738		22.9307		3.73669		82.0228		78.8235		60.8478		21.7161		3.39859
122.7	87.69	88.8	85.1972	84.4146	67.7998	66.2865	23.8987	23.967	2.81249	3.61778	82.3503	84.0707	79.7806	81.1276	63.8574	62.7181	22.3897	22.5937	2.79939	3.67234	78.1836	80.4768	75.5534	77.4481	61.0846	59.9218	21.2022	21.3913	2.65082	3.33907
123.7	86.34	87.2	84.0979	83.0247	65.9455	65.3181	22.812	23.6228	2.53924	3.55536	82.514	82.5331	78.9025	79.7524	62.0514	61.7873	21.3648	22.263	2.52164	3.60915	78.6072	78.9939	75.136	76.1217	59.2	59.0199	20.2223	21.0725	2.32442	3.28063
124.7	84.86	85.7	82.6745	81.682	64.5772	64.3745	22.1669	23.2849	2.37032	3.49408	81.2902	81.0563	77.5861	78.4249	60.7549	60.8803	20.7319	21.9384	2.36102	3.54711	77.4372	77.569	73.8097	74.8411	57.8862	58.1411	19.557	20.7598	2.15606	3.22327
125.7	83.43	84.2	81.2818	80.3832	63.4578	63.4544	21.6485	22.9532	2.26331	3.4339	79.9139	79.6355	76.3041	77.1418	59.6936	59.9959	20.2397	21.6197	2.23091	3.48618	76.1676	76.1976	72.5324	73.603	56.8428	57.2843	19.054	20.4528	2.05568	3.16695
126.7	82.08	82.8	80.0185	79.1256	62.4303	62.5569	21.1878	22.6273	2.19605	3.37481	78.5084	78.2665	75.0864	75.9004	58.7067	59.1332	19.8069	21.3068	2.16295	3.42636	74.836	74.8757	71.3484	72.4048	55.9191	56.4485	18.667	20.1514	1.9628	3.11166
127.7	80.75	81.4	78.7659	77.9067	61.4537	61.6808	20.7672	22.3073	2.1119	3.31678	77.2087	76.9456	73.9009	74.6979	57.7807	58.2912	19.4291	20.9995	2.0787	3.3676	73.5895	73.5999	70.2193	71.2441	55.0564	55.6327	18.3009	19.8555	1.8832	3.05737
128.7	79.5	80	77.5357	76.7241	60.5164	60.8254	20.3989	21.9929	2.04248	3.25979	75.9704	75.6694	72.767	73.532	56.9072	57.469	19.0835	20.6977	2.01308	3.3099	72.4004	72.3669	69.1228	70.1185	54.2245	54.8362	17.9734	19.5649	1.82434	3.00408
129.7	78.3	78.8	76.3724	75.5758	59.594	59.9897	20.0421	21.6841	1.99514	3.20383	74.8075	74.435	71.6979	72.4007	56.0753	56.6657	18.7686	20.4013	1.97374	3.25323	71.2725	71.1741	68.0697	69.026	53.4153	54.0582	17.6735	19.2796	1.78572	2.95175
130.7	77.12	77.5	75.2456	74.4599	58.6985	59.173	19.7195	21.3806	1.94212	3.14887	73.6582	73.2398	70.6368	71.3019	55.2462	55.8807	18.4524	20.1101	1.93752	3.19758	70.1782	70.0189	67.0475	67.9649	52.6112	53.2978	17.3773	18.9994	1.73726	2.90037
131.7	75.96	76.3	74.1186	73.3746	57.8386	58.3744	19.4045	21.0824	1.89154	3.09489	72.528	72.0814	69.5823	70.2338	54.426	55.1132	18.163	19.824	1.88564	3.14292	69.1043	68.8991	66.0466	66.9335	51.8221	52.5545	17.0954	18.7241	1.68752	2.84992
132.7	74.83	75.1	73.0052	72.3183	56.9964	57.5933	19.0987	20.7893	1.83047	3.04188	71.4312	70.9576	68.5427	69.1949	53.6137	54.3626	17.8777	19.5429	1.84307	3.08923	68.0254	67.8125	65.0538	65.9301	51.0512	51.8275	16.8358	18.4537	1.64856	2.80038
133.7	73.71	74	71.9292	71.2897	56.1755	56.829	18.7905	20.5012	1.78618	2.98981	70.358	69.8664	67.5059	68.1838	52.8415	53.6281	17.6081	19.2667	1.80508	3.0365	66.9734	66.7575	64.0619	64.9534	50.2887	51.1163	16.5697	18.188	1.61454	2.75174
134.7	72.61	72.9	70.8839	70.2873	55.356	56.0808	18.4905	20.2181	1.7529	2.93867	69.3043	68.8061	66.497	67.1989	52.0828	52.9092	17.33	18.9952	1.7808	2.98471	65.9832	65.7321	63.1394	64.0021	49.5571	50.4202	16.2981	17.9269	1.5805	2.70397
135.7	71.55	71.8	69.8584	69.31	54.5623	55.3483	18.2011	19.9397	1.71084	2.88844	68.2704	67.7751	65.531	66.2391	51.3452	52.2054	17.0661	18.7283	1.74774	2.93383	65.0225	64.735	62.2459	63.075	48.8475	49.7388	16.0444	17.6704	1.54872	2.65707
136.7	70.49	70.7	68.8455	68.3565	53.8062	54.6307	17.9261	19.6659	1.67825	2.8391	67.2533	66.7717	64.5824	65.3032	50.6249	51.516	16.8094	18.466	1.71975	2.88386	64.0505	63.7646	61.3468	62.1709	48.1543	49.0714	15.8081	17.4182	1.5297	2.61101
137.7	69.43	69.7	67.8642	67.4258	53.034	53.9277	17.6579	19.3968	1.65285	2.79064	66.2693	65.7948	63.658	64.39	49.9101	50.8406	16.5522	18.2081	1.70035	2.83477	63.1229	62.8196	60.45	61.2889	47.4653	48.4176	15.5552	17.1704	1.5138	2.56577
138.7	68.42	68.7	66.8897	66.517	52.2953	53.2387	17.3996	19.1321	1.62882	2.74303	65.3194	64.8429	62.7621	63.4987	49.2297	50.1788	16.3061	17.9546	1.67542	2.78655	62.211	61.8989	59.5963	60.4279	46.7856	47.777	15.3141	16.9268	1.49736	2.52135
139.7	67.45	67.8	65.9428	65.629	51.5723	52.5632	17.1433	18.8717	1.6057	2.69627	64.3811	63.9149	61.8639	62.6283	48.5388	49.53	16.0597	17.7052	1.6564	2.73918	61.292	61.0013	58.7619	59.5871	46.1301	47.1491	15.0923	16.6873	1.4839	2.47772
140.7	66.51	66.8	65.0137	64.7611	50.8742	51.9008	16.9031	18.6156	1.58143	2.65034	63.4533	63.0098	61.0073	61.7778	47.8541	48.8938	15.8343	17.46	1.62973	2.69265	60.4143	60.1257	57.9359	58.7656	45.4814	46.5335	14.8787	16.4518	1.45814	2.43487
141.7	65.6	65.9	64.1266	63.9123	50.1888	51.251	16.6585	18.3637	1.55328	2.60521	62.5645	62.1264	60.1551	60.9465	47.1929	48.2699	15.6005	17.2189	1.60428	2.64693	59.5755	59.2712	57.09	57.9627	44.8479	45.9298	14.6696	16.2202	1.42894	2.39279
142.7	64.69	65	63.2294	63.0821	49.4964	50.6136	16.4225	18.1159	1.52633	2.56088	61.6985	61.2639	59.3435	60.1336	46.5392	47.6578	15.368	16.9817	1.57703	2.60202	58.7601	58.437	56.285	57.1776	44.2442	45.3376	14.4649	15.9925	1.39754	2.35146
143.7	63.78	64.1	62.3468	62.2696	48.82	49.988	16.1805	17.8721	1.49092	2.51733	60.852	60.4214	58.5186	59.3384	45.8966	47.0572	15.1536	16.7484	1.54292	2.5579	57.9335	57.622	55.5013	56.4096	43.6363	44.7566	14.2741	15.7686	1.36326	2.31087
144.7	62.89	63.3	61.474	61.4741	48.1408	49.3739	15.9672	17.6322	1.4654	2.47455	60.0075	59.5981	57.7138	58.5603	45.2626	46.4677	14.9455	16.5189	1.5103	2.51455	57.1303	56.8256	54.7383	55.6581	43.0499	44.1864	14.08	15.5483	1.3481	2.271
145.7	62.04	62.4	60.6267	60.6952	47.5036	48.7709	15.7419	17.3961	1.44058	2.43252	59.1901	58.7931	56.916	57.7985	44.6735	45.889	14.7365	16.2931	1.49648	2.47196	56.3471	56.047	53.9709	54.9224	42.4754	43.6267	13.8903	15.3317	1.32144	2.23184
146.7	61.21	61.6	59.8048	59.932	46.8916	48.1788	15.5281	17.1637	1.41623	2.39123	58.3848	58.0058	56.1392	57.0525	44.0931	45.3207	14.5273	16.0709	1.48313	2.43012	55.5768	55.2856	53.2237	54.202	41.9047	43.0772	13.6974	15.1186	1.30824	2.19337
147.7	60.39	60.8	59.0187	59.1842	46.2744	47.5973	15.3133	16.935	1.4003	2.35066	57.589	57.2356	55.3736	56.3217	43.5288	44.7627	14.3342	15.8523	1.464	2.38901	54.8233	54.5406	52.4968	53.4964	41.3494	42.5376	13.5044	14.9089	1.3069	2.15559
148.7	59.58	60	58.2397	58.4512	45.6833	47.0259	15.1114	16.71	1.3783	2.31079	56.7955	56.4816	54.617	55.6056	42.9689	44.2144	14.1628	15.6372	1.4416	2.34861	54.0843	53.8115	51.7988	52.8051	40.8082	42.0076	13.3241	14.7027	1.2968	2.11848
149.7	58.79	59.2	57.4657	57.7324	45.0743	46.4645	14.9177	16.4884	1.35388	2.27163	56.025	55.7435	53.8883	54.9037	42.3851	43.6758	13.9774	15.4254	1.41768	2.30892	53.3503	53.0976	51.1142	52.1274	40.2746	41.4869	13.145	14.4997	1.28484	2.08203
150.7	58	58.5	56.7035	57.0274	44.4866	45.9127	14.7134	16.2703	1.3236	2.23315	55.299	55.0205	53.1886	54.2155	41.8198	43.1465	13.7871	15.2171	1.4058	2.26993	52.6398	52.3985	50.4561	51.4631	39.748	40.9753	12.969	14.3	1.2548	2.04622
151.7	57.24	57.7	55.9521	56.3358	43.9044	45.3703	14.5225	16.0555	1.30287	2.19534	54.576	54.3122	52.5052	53.5406	41.2737	42.6263	13.615	15.012	1.37497	2.23161	51.9524	51.7136	49.8048	50.8116	39.2626	40.4726	12.7982	14.1035	1.23186	2.01104
152.7	56.5	57	55.2255	55.6571	43.3298	44.837	14.3415	15.8441	1.28209	2.1582	53.867	53.618	51.8408	52.8785	40.7493	42.1149	13.4417	14.8101	1.34339	2.19395	51.2781	51.0424	49.149	50.1726	38.7558	39.9784	12.6421	13.9101	1.22252	1.97649
153.7	55.78	56.3	54.5085	54.9909	42.7718	44.3126	14.1618	15.6359	1.25332	2.12169	53.1521	52.9375	51.1546	52.2288	40.2317	41.6121	13.2596	14.6113	1.31292	2.15696	50.6131	50.3845	48.4996	49.5456	38.2523	39.4926	12.4827	13.7197	1.19306	1.94254
154.7	55.08	55.6	53.8221	54.3368	42.2239	43.7969	13.9758	15.4309	1.23449	2.08583	52.4726	52.2703	50.4985	51.5912	39.7335	41.1177	13.0713	14.4157	1.29429	2.1206	49.9624	49.7395	47.8826	48.9303	37.7792	39.015	12.3167	13.5324	1.16182	1.90919
155.7	54.37	54.9	53.1256	53.6945	41.6876	43.2896	13.7842	15.2291	1.21404	2.05058	51.7958	51.6158	49.8425	50.9652	39.223	40.6314	12.8892	14.223	1.28404	2.08487	49.3259	49.1068	47.2805	48.3263	37.2972	38.5453	12.1563	13.3479	1.14092	1.87644
156.7	53.67	54.3	52.4548	53.0636	41.1559	42.7905	13.6039	15.0302	1.20134	2.01595	51.1319	50.9737	49.2075	50.3505	38.7172	40.1531	12.717	14.0333	1.26164	2.04976	48.6942	48.4862	46.6935	47.7333	36.8215	38.0834	11.9946	13.1664	1.12072	1.84425
157.7	52.98	53.6	51.7847	52.4437	40.6411	42.2994	13.4346	14.8344	1.18521	1.98192	50.4812	50.3436	48.5955	49.7468	38.2386	39.6825	12.563	13.8466	1.24201	2.01526	48.0722	47.8772	46.1191	47.1509	36.3604	37.629	11.8414	12.9877	1.10717	1.81264
158.7	52.3	52.9	51.1463	51.8346	40.1373	41.8161	13.2598	14.6416	1.16385	1.94848	49.843	49.7251	47.9804	49.1538	37.7644	39.2194	12.4036	13.6626	1.22265	1.98136	47.4496	47.2795	45.5393	46.5788	35.9127	37.1819	11.6838	12.8117	1.08425	1.78157
159.7	51.63	52.3	50.5212	51.236	39.6532	41.3404	13.0732	14.4516	1.15201	1.91562	49.2341	49.1179	47.3902	48.5711	37.3083	38.7638	12.2529	13.4815	1.20601	1.94804	46.8425	46.6927	44.9656	46.0169	35.4623	36.742	11.5264	12.6385	1.07148	1.75106
160.7	50.97	51.7	49.9024	50.6475	39.16	40.8722	12.8999	14.2644	1.14282	1.88332	48.6158	48.5216	46.7971	47.9984	36.8527	38.3153	12.1089	13.3031	1.19402	1.9153	46.2552	46.1166	44.414	45.4646	35.0174	36.3091	11.3848	12.4679	1.06286	1.72108
161.7	50.32	51.1	49.275	50.0689	38.6777	40.4112	12.7432	14.08	1.13961	1.85159	47.999	47.9359	46.2028	47.4356	36.3956	37.8738	11.9635	13.1274	1.17561	1.88312	45.6819	45.5508	43.8525	44.9219	34.5826	35.883	11.242	12.2999	1.05778	1.69162
162.7	49.72	50.5	48.651	49.4999	38.2124	39.9573	12.5927	13.8984	1.12277	1.8204	47.3888	47.3606	45.6298	46.8822	35.9681	37.4392	11.8207	12.9544	1.16467	1.85149	45.1021	44.995	43.3048	44.3884	34.171	35.4637	11.1044	12.1345	1.05346	1.66268
163.7	49.13	49.9	48.0577	48.9403	37.75	39.5103	12.4366	13.7194	1.09554	1.78975	46.7925	46.7953	45.0797	46.3381	35.531	37.0112	11.6673	12.7839	1.15054	1.82041	44.5535	44.4489	42.7643	43.8639	33.7479	35.0508	10.9636	11.9716	1.02522	1.63425
164.7	48.54	49.3	47.4749	48.3897	37.312	39.0701	12.2853	13.5431	1.07917	1.75963	46.2348	46.2396	44.5495	45.8031	35.1012	36.5898	11.5263	12.616	1.12977	1.78987	44.0103	43.9123	42.2381	43.3481	33.331	34.6443	10.8238	11.8112	1.00466	1.60631
165.7	47.96	48.7	46.8851	47.848	36.8785	38.6365	12.1425	13.3693	1.07007	1.73003	45.6915	45.6935	44.0256	45.2767	34.6852	36.1748	11.3871	12.4506	1.11927	1.75985	43.491	43.3848	41.7344	42.8408	32.9308	34.244	10.6947	11.6532	0.98246	1.57886
166.7	47.39	48.2	46.3179	47.315	36.4518	38.2093	12.0057	13.1981	1.04855	1.70094	45.1462	45.1566	43.4875	44.759	34.2717	35.766	11.2448	12.2876	1.10565	1.73034	42.9738	42.8664	41.2373	42.3419	32.5432	33.8498	10.5624	11.4975	0.9704	1.55189
167.7	46.83	47.6	45.7676	46.7904	36.0198	37.7884	11.8758	13.0294	1.0441	1.67234	44.6295	44.6286	42.9375	44.2495	33.8747	35.3634	11.1098	12.127	1.1033	1.70134	42.4722	42.3566	40.7467	41.851	32.1595	33.4615	10.4362	11.3442	0.9483	1.5254
168.7	46.26	47.1	45.2209	46.2739	35.5988	37.3737	11.7507	12.8631	1.03567	1.64424	44.0993	44.1094	42.401	43.7482	33.466	34.9666	10.9743	11.9688	1.08177	1.67284	41.9693	41.8554	40.2568	41.368	31.7836	33.0791	10.3205	11.1932	0.93406	1.49936
169.7	45.71	46.5	44.6841	45.7655	35.1862	36.965	11.6137	12.6992	1.03509	1.61663	43.5744	43.5986	41.8813	43.2548	33.0694	34.5758	10.8379	11.813	1.07239	1.64482	41.474	41.3624	39.7842	40.8927	31.4246	32.7023	10.2029	11.0444	0.93782	1.47377
170.7	45.17	46	44.1535	45.2649	34.7776	36.5623	11.4731	12.5377	1.0182	1.58948	43.0558	43.0962	41.3864	42.7691	32.69	34.1906	10.6984	11.6594	1.0695	1.61729	40.979	40.8774	39.3295	40.4249	31.0656	32.3311	10.0814	10.8979	0.9308	1.44864
171.7	44.64	45.5	43.6392	44.772	34.369	36.1653	11.3479	12.3784	1.00048	1.5628	42.5418	42.6018	40.9166	42.2909	32.3005	33.811	10.5719	11.508	1.06558	1.59022	40.5071	40.4003	38.8621	39.9644	30.7189	31.9653	9.9638	10.7535	0.92514	1.42393
172.7	44.12	45	43.1423	44.2865	33.9573	35.774	11.2117	12.2215	0.993	1.53658	42.0536	42.1153	40.4576	41.8201	31.9231	33.4369	10.4561	11.3588	1.0537	1.56362	40.0457	39.9308	38.4116	39.511	30.3651	31.6049	9.85042	10.6112	0.9141	1.39966
173.7	43.6	44.5	42.6452	43.8082	33.5636	35.3882	11.0667	12.0668	0.9742	1.51081	41.5688	41.6364	39.9948	41.3564	31.5637	33.0682	10.3324	11.2118	1.0427	1.53747	39.5802	39.4688	37.953	39.0646	30.0261	31.2496	9.7365	10.4711	0.9144	1.37581
174.7	43.1	44	42.1569	43.3371	33.1713	35.0078	10.91	11.9143	0.96651	1.48548	41.0882	41.1651	39.5467	40.8998	31.1993	32.7047	10.2119	11.0669	1.04731	1.51177	39.1236	39.0141	37.5127	38.6251	29.6843	30.8995	9.62094	10.333	0.90998	1.35238
175.7	42.61	43.5	41.6815	42.8729	32.7862	34.6327	10.7724	11.7639	0.95621	1.46058	40.6176	40.701	39.0881	40.45	30.8409	32.3463	10.1032	10.9241	1.04131	1.48651	38.667	38.5665	37.0976	38.1921	29.3454	30.5544	9.50142	10.1969	0.90118	1.32935
176.7	42.12	43	41.185	42.4155	32.4159	34.2629	10.6374	11.6157	0.95192	1.43611	40.1436	40.2441	38.6265	40.007	30.4902	31.993	9.99381	10.7834	1.01692	1.46168	38.2267	38.1258	36.6765	37.7657	29.017	30.2142	9.38288	10.0628	0.88956	1.30672
177.7	41.64	42.6	40.6997	41.9647	32.05	33.8981	10.5026	11.4696	0.95045	1.41205	39.6971	39.7942	38.1865	39.5704	30.1451	31.6446	9.87809	10.6447	1.00415	1.43727	37.7972	37.692	36.2657	37.3456	28.6883	29.8788	9.27202	9.93061	0.8817	1.28448
178.7	41.18	42.1	40.2326	41.5204	31.6944	33.5384	10.3813	11.3255	0.95065	1.38841	39.2485	39.3511	37.7468	39.1403	29.8005	31.3011	9.76319	10.5079	0.99585	1.41327	37.367	37.2647	35.8557	36.9318	28.3559	29.5481	9.17602	9.80037	0.8856	1.26263
179.7	40.74	41.6	39.7929	41.0825	31.3479	33.1835	10.2633	11.1834	0.93946	1.36516	38.8101	38.9146	37.3201	38.7164	29.4626	30.9622	9.65236	10.3731	0.98106	1.38969	36.9564	36.8439	35.4476	36.524	28.0345	29.222	9.07538	9.67201	0.88498	1.24115
180.7	40.27	41.2	39.3566	40.6508	30.9932	32.8334	10.1514	11.0433	0.91881	1.34232	38.3886	38.4846	36.9075	38.2986	29.1352	30.6281	9.54406	10.2402	0.94911	1.3665	36.5446	36.4294	35.0537	36.1222	27.7207	28.9004	8.97188	9.5455	0.87018	1.22005
181.7	39.81	40.7	38.9189	40.2251	30.6448	32.4881	10.0344	10.9051	0.90215	1.31986	37.9607	38.061	36.491	37.8868	28.8057	30.2984	9.43177	10.1092	0.93005	1.34371	36.1262	36.0211	34.6533	35.7262	27.3983	28.5833	8.87266	9.42082	0.8555	1.19931
182.7	39.37	40.3	38.493	39.8054	30.3024	32.1474	9.92979	10.7689	0.88704	1.29779	37.5338	37.6436	36.0874	37.4809	28.4923	29.9733	9.31774	9.98003	0.93474	1.3213	35.721	35.6188	34.2862	35.3359	27.1075	28.2705	8.79072	9.29792	0.85162	1.17893
183.7	38.94	39.9	38.0753	39.3915	29.9774	31.8112	9.82819	10.6345	0.87352	1.27609	37.1194	37.2323	35.6914	37.0807	28.196	29.6525	9.21694	9.85268	0.92632	1.29928	35.3261	35.2225	33.9256	34.9511	26.8136	27.962	8.70852	9.17677	0.84786	1.1589
184.7	38.52	39.5	37.6595	38.9834	29.6414	31.4794	9.71664	10.502	0.84786	1.25476	36.7169	36.8269	35.3069	36.6862	27.9015	29.336	9.11689	9.72712	0.91076	1.27763	34.9429	34.8319	33.5551	34.5718	26.5099	27.6576	8.61272	9.05736	0.83178	1.13921
185.7	38.11	39	37.2309	38.5808	29.3073	31.152	9.61229	10.3714	0.83061	1.23379	36.3303	36.4273	34.9081	36.2971	27.6111	29.0238	9.01834	9.60332	0.89451	1.25635	34.5742	34.447	33.179	34.1979	26.2121	27.3574	8.52042	8.93965	0.82188	1.11987
186.7	37.7	38.6	36.8162	38.1837	28.9844	30.8289	9.51344	10.2425	0.82114	1.21318	35.9313	36.0335	34.5285	35.9135	27.3123	28.7157	8.91689	9.48125	0.89924	1.23542	34.2102	34.0677	32.8013	33.8292	25.9238	27.0612	8.42222	8.82361	0.81202	1.10086
187.7	37.3	38.2	36.424	37.7919	28.6662	30.51	9.41957	10.1154	0.79992	1.19292	35.5448	35.6452	34.1615	35.5351	27.0191	28.4116	8.83062	9.36088	0.88652	1.21485	33.8513	33.6937	32.4507	33.4656	25.6519	26.7689	8.34186	8.70921	0.80526	1.08218
188.7	36.9	37.8	36.038	37.4054	28.3423	30.1953	9.32257	9.98999	0.78903	1.17301	35.1588	35.2624	33.7929	35.1618	26.731	28.1116	8.75132	9.24218	0.88193	1.19463	33.4917	33.3251	32.0929	33.107	25.3632	26.4806	8.25296	8.59643	0.80161	1.06382
189.7	36.52	37.4	35.6365	37.0241	28.0362	29.8846	9.21312	9.86632	0.78307	1.15343	34.7738	34.8849	33.4266	34.7937	26.4393	27.8154	8.65347	9.12512	0.87747	1.17475	33.1412	32.9617	31.7482	32.7534	25.0969	26.196	8.16706	8.48524	0.79654	1.04577
190.7	36.12	37	35.2669	36.6478	27.7438	29.5778	9.11482	9.74432	0.78231	1.13418	34.394	34.5127	33.067	34.4305	26.1491	27.5232	8.55607	9.00969	0.86471	1.15521	32.8038	32.6034	31.4067	32.4046	24.8508	25.9152	8.08386	8.37561	0.78332	1.02804
191.7	35.73	36.6	34.8842	36.2765	27.4723	29.275	9.01	9.62398	0.77465	1.11526	34.0293	34.1456	32.7205	34.0722	25.8794	27.2346	8.46925	8.89585	0.84575	1.136	32.4543	32.25	31.0791	32.0605	24.6069	25.6381	7.9989	8.26752	0.76095	1.01061
192.7	35.35	36.3	34.5049	35.91	27.2028	28.976	8.90687	9.50527	0.76945	1.09666	33.6738	33.7835	32.3612	33.7187	25.6165	26.9498	8.38032	8.78357	0.83065	1.11711	32.1044	31.9016	30.7519	31.7211	24.3566	25.3645	7.91806	8.16095	0.7515	0.993476
193.7	34.96	35.9	34.1341	35.5483	26.9345	28.6808	8.80699	9.38815	0.76497	1.07837	33.3149	33.4264	32.0131	33.3699	25.3505	26.6687	8.28224	8.67284	0.81997	1.09854	31.7646	31.558	30.4165	31.3862	24.109	25.0946	7.83252	8.05586	0.73614	0.97664
194.7	34.59	35.5	33.7709	35.1913	26.6703	28.3893	8.70765	9.27262	0.75837	1.06039	32.9598	33.0741	31.6738	33.0256	25.0933	26.3911	8.1937	8.56362	0.80597	1.08028	31.4133	31.219	30.0896	31.0558	23.8777	24.8281	7.7447	7.95224	0.71669	0.960093
195.7	34.23	35.2	33.4063	34.8389	26.392	28.1014	8.61309	9.15863	0.75267	1.04272	32.6143	32.7265	31.3336	32.6859	24.8357	26.1171	8.10894	8.4559	0.79827	1.06233	31.0806	30.8847	29.7668	30.7298	23.6337	24.565	7.65192	7.85006	0.71689	0.94383
196.7	33.89	34.8	33.0571	34.491	26.1108	27.8171	8.52469	9.04617	0.73845	1.02534	32.2741	32.3836	30.9976	32.3506	24.5784	25.8465	8.02374	8.34965	0.79565	1.04468	30.7562	30.5549	29.4536	30.4081	23.3812	24.3053	7.56392	7.7493	0.71195	0.927846
197.7	33.53	34.4	32.7049	34.1475	25.8166	27.5364	8.44152	8.93522	0.71679	1.00826	31.9404	32.0453	30.6778	32.0197	24.3149	25.5793	7.93667	8.24485	0.78639	1.02733	30.43	30.2295	29.1408	30.0906	23.1232	24.0489	7.48256	7.64994	0.69543	0.912136
198.7	33.18	34.1	32.3553	33.8084	25.541	27.2591	8.35132	8.82574	0.6879	0.991471	31.6087	31.7114	30.3672	31.693	24.0592	25.3154	7.86007	8.14147	0.7748	1.01028	30.1125	29.9085	28.8385	29.7772	22.8735	23.7958	7.40866	7.55194	0.67737	0.896695
199.7	32.83	33.7	32.0229	33.4736	25.27	26.9852	8.26686	8.71772	0.66998	0.974961	31.28	31.3819	30.0561	31.3705	23.8098	25.0549	7.78671	8.03949	0.77318	0.993504	29.8139	29.5917	28.5529	29.468	22.6319	23.5458	7.33438	7.4553	0.67724	0.881519
200.7	32.49	33.4	31.6886	33.1429	25.001	26.7146	8.18061	8.61114	0.6643	0.95873	30.9599	31.0568	29.7479	31.0522	23.5667	24.7976	7.70256	7.93889	0.7667	0.977016	29.5129	29.2792	28.2522	29.1627	22.3989	23.299	7.26618	7.35999	0.6838	0.866603
201.7	32.16	33.1	31.3709	32.8163	24.7598	26.4474	8.09815	8.50597	0.65639	0.942773	30.655	30.7359	29.4494	30.7378	23.3339	24.5434	7.6244	7.83965	0.75359	0.960804	29.2279	28.9707	27.963	28.8613	22.1752	23.0553	7.1986	7.266	0.67992	0.851942
202.7	31.82	32.7	31.0393	32.4938	24.5176	26.1834	8.00914	8.40219	0.64122	0.927085	30.3441	30.4191	29.1582	30.4275	23.1095	24.2924	7.55129	7.74175	0.72932	0.944865	28.9418	28.6663	27.6877	28.5638	21.9544	22.8146	7.12282	7.17329	0.67676	0.837532
203.7	31.52	32.4	30.7243	32.1753	24.2677	25.9225	7.92769	8.29978	0.64014	0.911661	30.04	30.1064	28.8661	30.121	22.8929	24.0445	7.48204	7.64516	0.73204	0.929194	28.6449	28.3659	27.4074	28.2701	21.7451	22.5769	7.05622	7.08185	0.68242	0.823369
204.7	31.2	32.1	30.4096	31.8607	24.0212	25.6648	7.85554	8.19871	0.64637	0.896496	29.7344	29.7977	28.5823	29.8184	22.6481	23.7995	7.40909	7.54987	0.72357	0.913786	28.3525	28.0694	27.1483	27.9801	21.5162	22.3422	6.98712	6.99165	0.69456	0.809447
205.7	30.88	31.8	30.1002	31.5499	23.7752	25.4102	7.7681	8.09898	0.64576	0.881587	29.4408	29.493	28.3023	29.5196	22.4154	23.5576	7.32885	7.45586	0.70826	0.898636	28.0747	27.7766	26.8859	27.6937	21.2987	22.1103	6.9094	6.90269	0.68948	0.795764
206.7	30.57	31.4	29.7997	31.2429	23.5355	25.1586	7.68416	8.00056	0.64735	0.866929	29.1448	29.1921	28.0172	29.2244	22.1828	23.3186	7.25751	7.3631	0.70475	0.883741	27.7926	27.4877	26.6328	27.4109	21.0785	21.8813	6.83258	6.81494	0.6844	0.782315
207.7	30.27	31.1	29.512	30.9396	23.2905	24.91	7.60895	7.90342	0.65209	0.852517	28.8444	28.895	27.7384	28.9329	21.9614	23.0825	7.1983	7.27159	0.70439	0.869095	27.5008	27.2024	26.3697	27.1317	20.8716	21.6551	6.7606	6.72839	0.68632	0.769095
208.7	29.97	30.8	29.2184	30.6399	23.0499	24.6644	7.55364	7.80755	0.65327	0.838347	28.5573	28.6016	27.455	28.6449	21.7407	22.8492	7.12979	7.18129	0.70517	0.854695	27.2138	26.9208	26.1013	26.856	20.6658	21.4317	6.70552	6.643	0.67936	0.756101
209.7	29.67	30.5	28.9288	30.3439	22.8356	24.4216	7.47625	7.71294	0.63804	0.824416	28.2737	28.3119	27.1842	28.3605	21.5309	22.6187	7.0506	7.09219	0.69244	0.840536	26.9485	26.6427	25.8414	26.5836	20.4695	21.2109	6.6431	6.55878	0.67032	0.743328
210.7	29.38	30.2	28.6316	30.0513	22.6128	24.1817	7.39727	7.61955	0.62553	0.810718	28.0086	28.0259	26.9169	28.0796	21.3237	22.3909	6.98602	7.00428	0.68613	0.826614	26.6859	26.3681	25.5701	26.3146	20.2728	20.9928	6.57716	6.47569	0.65024	0.730774
211.7	29.1	29.9	28.3386	29.7623	22.4026	23.9445	7.32597	7.52738	0.61584	0.797251	27.7264	27.7433	26.6522	27.802	21.1148	22.1659	6.91972	6.91753	0.68614	0.812926	26.4259	26.097	25.3046	26.0489	20.076	20.7774	6.51476	6.39372	0.63332	0.718433
212.7	28.83	29.6	28.0591	29.4766	22.195	23.7102	7.25727	7.43641	0.59194	0.78401	27.4575	27.4643	26.3972	27.5278	20.9109	21.9435	6.85202	6.83193	0.67464	0.799466	26.1769	25.8292	25.0602	25.7865	19.8884	20.5645	6.46326	6.31286	0.61332	0.706303
213.7	28.55	29.3	27.7803	29.1944	21.9886	23.4785	7.19362	7.34661	0.57661	0.770991	27.1792	27.1886	26.1357	27.2568	20.7006	21.7237	6.78127	6.74746	0.67011	0.786232	25.9422	25.5648	24.8212	25.5272	19.6989	20.3542	6.41206	6.23309	0.60118	0.69438
214.7	28.26	29	27.4995	28.9154	21.7758	23.2496	7.11228	7.25798	0.5693	0.75819	26.907	26.9164	25.8812	26.9891	20.4908	21.5065	6.71903	6.6641	0.6684	0.773219	25.699	25.3036	24.5756	25.2711	19.5134	20.1464	6.34444	6.15438	0.598	0.68266
215.7	27.97	28.8	27.2358	28.6396	21.5676	23.0232	7.04108	7.17049	0.57291	0.745604	26.6377	26.6474	25.6314	26.7246	20.288	21.2919	6.66203	6.58184	0.67051	0.760424	25.4491	25.0457	24.3312	25.0181	19.327	19.9411	6.27364	6.07674	0.58818	0.67114
216.7	27.7	28.5	26.9778	28.3671	21.3623	22.7995	6.9802	7.08412	0.57891	0.733229	26.37	26.3817	25.37	26.4632	20.1034	21.0798	6.59135	6.50067	0.66271	0.747842	25.2015	24.7909	24.0997	24.7681	19.1489	19.7382	6.2131	6.00013	0.57708	0.659815
217.7	27.42	28.2	26.7235	28.0977	21.1539	22.5783	6.92168	6.99887	0.57833	0.721061	26.1088	26.1192	25.1169	26.205	19.9141	20.8701	6.52313	6.42055	0.64973	0.735471	24.9573	24.5392	23.8704	24.5211	18.9716	19.5377	6.16564	5.92454	0.57504	0.648684
218.7	27.14	27.9	26.4747	27.8315	20.9444	22.3597	6.86111	6.91471	0.5809	0.709098	25.8675	25.8599	24.875	25.9497	19.7231	20.6629	6.46016	6.34149	0.6437	0.723306	24.7165	24.2906	23.6485	24.277	18.7854	19.3395	6.10448	5.84997	0.5793	0.637742
219.7	26.87	27.7	26.2205	27.5683	20.7459	22.1435	6.7944	6.83163	0.56407	0.697334	25.6239	25.6036	24.6389	25.6974	19.5573	20.458	6.39935	6.26346	0.62377	0.711344	24.4724	24.0451	23.4314	24.0359	18.6144	19.1437	6.0332	5.77639	0.56921	0.626986
220.7	26.61	27.4	25.967	27.308	20.5541	21.9298	6.72925	6.74962	0.54255	0.685768	25.3791	25.3505	24.3992	25.4481	19.3881	20.2556	6.3374	6.18645	0.60015	0.699582	24.24	23.8024	23.2156	23.7976	18.4484	18.9502	5.9815	5.70379	0.53651	0.616413
221.7	26.35	27.1	25.7052	27.0508	20.3547	21.7185	6.66153	6.66865	0.54183	0.674395	25.1554	25.1003	24.1563	25.2017	19.2183	20.0554	6.26808	6.11045	0.59623	0.688017	24.0145	23.5627	23.0026	23.5621	18.2955	18.7589	5.92214	5.63215	0.52631	0.60602
222.7	26.09	26.9	25.4598	26.7965	20.1546	21.5096	6.59087	6.58872	0.52773	0.663212	24.9269	24.8531	23.92	24.9581	19.0283	19.8576	6.20402	6.03543	0.58913	0.676644	23.7954	23.3259	22.7877	23.3293	18.1153	18.5699	5.85956	5.56146	0.52651	0.595803
223.7	25.84	26.6	25.2324	26.545	19.9598	21.303	6.51935	6.5098	0.50971	0.652216	24.6993	24.6087	23.7012	24.7173	18.8449	19.6619	6.1565	5.96139	0.57981	0.665461	23.5671	23.0919	22.5803	23.0993	17.9279	18.383	5.7993	5.49171	0.51952	0.58576
224.7	25.6	26.4	24.9821	26.2964	19.769	21.0987	6.45432	6.43189	0.49983	0.641405	24.4609	24.3673	23.4653	24.4793	18.6788	19.4686	6.10617	5.88831	0.56613	0.654465	23.3458	22.8607	22.368	22.872	17.7691	18.1983	5.75076	5.42288	0.49851	0.575888
225.7	25.36	26.1	24.7565	26.0505	19.5843	20.8967	6.3872	6.35497	0.50065	0.630774	24.2376	24.1287	23.2358	24.244	18.5038	19.2774	6.03875	5.81618	0.56595	0.643651	23.1236	22.6322	22.1581	22.6473	17.6011	18.0157	5.7046	5.35496	0.493	0.566184
226.7	25.12	25.9	24.5316	25.8074	19.4014	20.6969	6.31869	6.27902	0.48779	0.62032	24.0129	23.8928	23.0285	24.0114	18.3233	19.0883	5.97294	5.74498	0.56179	0.633018	22.9095	22.4064	21.9419	22.4252	17.4262	17.8352	5.64382	5.28794	0.49293	0.556644
227.7	24.89	25.6	24.3092	25.567	19.2215	20.4993	6.26393	6.20404	0.47067	0.610042	23.7781	23.6597	22.8218	23.7814	18.1502	18.9014	5.91738	5.6747	0.55137	0.622562	22.6986	22.1832	21.7339	22.2057	17.2471	17.6568	5.60064	5.2218	0.49664	0.547266
228.7	24.65	25.4	24.0794	25.3293	19.0439	20.304	6.20805	6.13	0.46345	0.599935	23.5503	23.4293	22.6239	23.5541	17.9922	18.7166	5.8637	5.60533	0.55315	0.61228	22.4854	21.9627	21.5365	21.9886	17.0947	17.4804	5.5613	5.15653	0.4958	0.538047
229.7	24.42	25.1	23.8387	25.0941	18.8665	20.1107	6.1617	6.0569	0.45627	0.589997	23.3285	23.2015	22.4021	23.3293	17.8252	18.5339	5.81025	5.53686	0.53957	0.60217	22.2856	21.7447	21.33	21.7741	16.9457	17.306	5.5177	5.09212	0.48544	0.528985
230.7	24.19	24.9	23.6101	24.8616	18.6993	19.9196	6.11189	5.98473	0.44647	0.580224	23.1094	22.9763	22.1986	23.107	17.6558	18.3532	5.76054	5.46927	0.52457	0.592227	22.0793	21.5293	21.1257	21.562	16.7918	17.1336	5.47042	5.02856	0.48284	0.520076
231.7	23.98	24.7	23.3909	24.6317	18.5467	19.7306	6.06626	5.91346	0.42559	0.570615	22.8935	22.7537	22.0038	22.8872	17.4807	18.1746	5.72011	5.40254	0.51399	0.58245	21.8894	21.3164	20.9275	21.3524	16.6473	16.9632	5.42568	4.96583	0.45603	0.511318
232.7	23.77	24.4	23.18	24.4042	18.3868	19.5437	6.01782	5.84308	0.41703	0.561166	22.6931	22.5337	21.7998	22.6699	17.326	17.9979	5.67347	5.33667	0.50633	0.572836	21.6914	21.1059	20.7384	21.1451	16.4937	16.7947	5.38906	4.90391	0.43874	0.502709
233.7	23.56	24.2	22.965	24.1792	18.23	19.3587	5.95715	5.77359	0.41395	0.551875	22.4944	22.3161	21.6	22.4549	17.1674	17.8231	5.6237	5.27165	0.51635	0.563381	21.4927	20.8979	20.5518	20.9401	16.3577	16.6281	5.3421	4.84281	0.42485	0.494246
234.7	23.36	24	22.761	23.9567	18.0858	19.1758	5.89482	5.70498	0.40921	0.542739	22.2957	22.101	21.4113	22.2424	17.0188	17.6503	5.57507	5.20746	0.51801	0.554084	21.3105	20.6922	20.3549	20.7375	16.2259	16.4633	5.29596	4.78251	0.42553	0.485927
235.7	23.15	23.7	22.5587	23.7365	17.9397	18.9949	5.83073	5.63722	0.40371	0.533755	22.0987	21.8884	21.2262	22.0322	16.8878	17.4794	5.52588	5.14409	0.52211	0.544941	21.1186	20.4889	20.1736	20.5371	16.0864	16.3004	5.24574	4.72299	0.43553	0.477748
236.7	22.95	23.5	22.3646	23.5188	17.7769	18.8159	5.77122	5.57031	0.38935	0.524921	21.9118	21.6781	21.0507	21.8244	16.7417	17.3104	5.46507	5.08153	0.53095	0.535951	20.9308	20.288	19.9853	20.339	15.9386	16.1393	5.19376	4.66425	0.4237	0.469708
237.7	22.73	23.3	22.1676	23.3034	17.6037	18.6388	5.71506	5.50423	0.38687	0.516234	21.7196	21.4702	20.8671	21.6188	16.6018	17.1433	5.40971	5.01977	0.52817	0.527109	20.7562	20.0893	19.8026	20.143	15.7956	15.98	5.14338	4.60627	0.42246	0.461804
238.7	22.53	23.1	21.9692	23.0903	17.4299	18.4637	5.65544	5.43898	0.37101	0.507692	21.5249	21.2646	20.6818	21.4155	16.4643	16.9779	5.35649	4.95879	0.51901	0.518415	20.574	19.8928	19.6262	19.9493	15.6618	15.8225	5.09662	4.54905	0.41028	0.454033
239.7	22.33	22.9	21.7692	22.8795	17.2758	18.2904	5.6035	5.37455	0.37853	0.499292	21.331	21.0613	20.4918	21.2144	16.3365	16.8144	5.30435	4.8986	0.51133	0.509865	20.3924	19.6986	19.4469	19.7577	15.5263	15.6667	5.0579	4.49257	0.41194	0.446395
240.7	22.13	22.7	21.5703	22.6709	17.1092	18.1189	5.55642	5.31091	0.38689	0.491032	21.1376	20.8602	20.301	21.0154	16.186	16.6526	5.25807	4.83916	0.49989	0.501456	20.2166	19.5066	19.2804	19.5683	15.3776	15.5126	5.01626	4.43682	0.41487	0.438885
241.7	21.94	22.4	21.3707	22.4645	16.9527	17.9493	5.50182	5.24807	0.37557	0.482909	20.9406	20.6614	20.1126	20.8187	16.0243	16.4926	5.20577	4.78049	0.50097	0.493188	20.0408	19.3167	19.1144	19.3809	15.2308	15.3603	4.97336	4.3818	0.40196	0.431503
242.7	21.73	22.2	21.1794	22.2603	16.8072	17.7815	5.44563	5.18601	0.37459	0.474922	20.7424	20.4648	19.9242	20.624	15.8689	16.3344	5.15878	4.72255	0.49939	0.485057	19.8657	19.1289	18.9553	19.1955	15.0941	15.2096	4.92964	4.32748	0.40092	0.424245
243.7	21.54	22	20.9783	22.0583	16.6651	17.6155	5.39943	5.12472	0.35929	0.467068	20.5616	20.2703	19.7322	20.4315	15.7237	16.1778	5.11768	4.66535	0.49489	0.47706	19.6882	18.9432	18.7906	19.0123	14.966	15.0606	4.88634	4.27387	0.39292	0.417111
244.7	21.33	21.8	20.7754	21.8584	16.5203	17.4512	5.35041	5.06418	0.36385	0.459344	20.3819	20.0779	19.5531	20.241	15.5832	16.0229	5.08056	4.60888	0.49755	0.469196	19.5113	18.7597	18.6233	18.831	14.8355	14.9132	4.83718	4.22095	0.38475	0.410097
245.7	21.14	21.6	20.5915	21.6606	16.3689	17.2886	5.30343	5.0044	0.37409	0.451749	20.2038	19.8877	19.3811	20.0526	15.439	15.8697	5.03888	4.55312	0.51779	0.461463	19.3378	18.5781	18.4573	18.6517	14.7064	14.7674	4.78554	4.16871	0.40482	0.403201
246.7	20.95	21.4	20.4181	21.4649	16.232	17.1278	5.24837	4.94536	0.38412	0.44428	20.0225	19.6995	19.2076	19.8662	15.3073	15.7181	4.99492	4.49806	0.54722	0.453858	19.1645	18.3985	18.2979	18.4743	14.5792	14.6232	4.73026	4.11715	0.43176	0.396422
247.7	20.78	21.2	20.2337	21.2712	16.0906	16.9686	5.20729	4.88704	0.38911	0.436936	19.852	19.5134	19.035	19.6818	15.1911	15.5682	4.95194	4.4437	0.54041	0.446379	18.996	18.221	18.1317	18.2989	14.4612	14.4806	4.68612	4.06625	0.42638	0.389758
248.7	20.6	21	20.0561	21.0795	15.9355	16.8111	5.17855	4.82944	0.39633	0.429713	19.6775	19.3293	18.8636	19.4993	15.069	15.4198	4.9202	4.39002	0.52353	0.439024	18.8408	18.0454	17.9682	18.1253	14.3355	14.3395	4.6515	4.016	0.42974	0.383206
249.7	20.42	20.8	19.881	20.8898	15.7881	16.6553	5.13413	4.77256	0.40086	0.422611	19.4996	19.1472	18.7047	19.3188	14.9468	15.2731	4.87678	4.33702	0.51316	0.43179	18.6808	17.8717	17.8235	17.9536	14.2049	14.1999	4.62034	3.9664	0.42968	0.376765
250.7	20.24	20.6	19.7076	20.7021	15.66	16.5011	5.09214	4.71637	0.40578	0.415626	19.3352	18.967	18.5361	19.1402	14.8194	15.1279	4.83379	4.28469	0.51378	0.424677	18.5272	17.6999	17.6657	17.7838	14.0736	14.0619	4.58602	3.91744	0.44354	0.370433
251.7	20.06	20.5	19.5336	20.5163	15.5362	16.3485	5.0555	4.66087	0.40576	0.408758	19.1699	18.7888	18.375	18.9635	14.6893	14.9842	4.79685	4.23301	0.51276	0.417682	18.3707	17.53	17.5085	17.6158	13.9401	13.9253	4.5446	3.8691	0.44658	0.364208
252.7	19.89	20.3	19.3608	20.3324	15.3985	16.1974	5.02416	4.60606	0.40987	0.402004	19.0085	18.6125	18.2295	18.7886	14.5588	14.842	4.75691	4.18198	0.51047	0.410802	18.213	17.3619	17.3576	17.4496	13.8266	13.7903	4.50628	3.82138	0.44326	0.358088
253.7	19.71	20.1	19.1959	20.1505	15.2693	16.0479	4.98919	4.55192	0.40224	0.395362	18.8483	18.4381	18.072	18.6156	14.4274	14.7014	4.71484	4.13159	0.50844	0.404036	18.0551	17.1957	17.1978	17.2852	13.7171	13.6566	4.47242	3.77428	0.44082	0.352071
254.7	19.53	19.9	19.0317	19.9703	15.1493	15.9	4.93769	4.49844	0.37776	0.38883	18.6884	18.2655	17.92	18.4444	14.3062	14.5622	4.67444	4.08184	0.49966	0.397383	17.8823	17.0313	17.0409	17.1225	13.6123	13.5244	4.43892	3.72777	0.42098	0.346156
255.7	19.36	19.7	18.8735	19.7921	15.0282	15.7536	4.89341	4.44562	0.35335	0.382407	18.5318	18.0948	17.7745	18.2749	14.1786	14.4245	4.63186	4.0327	0.49045	0.390839	17.7246	16.8686	16.9051	16.9616	13.5002	13.3936	4.40128	3.68186	0.4113	0.340341
256.7	19.19	19.5	18.7156	19.6156	14.8952	15.6087	4.85854	4.39344	0.3432	0.37609	18.3651	17.9259	17.6299	18.1073	14.0481	14.2883	4.58809	3.98418	0.4715	0.384404	17.5605	16.7077	16.7649	16.8023	13.3954	13.2642	4.37292	3.63654	0.399	0.334623
257.7	19.02	19.4	18.5525	19.4409	14.7651	15.4653	4.81098	4.3419	0.32878	0.369878	18.2007	17.7588	17.4816	17.9413	13.9313	14.1534	4.54643	3.93627	0.45928	0.378075	17.4087	16.5485	16.6262	16.6448	13.2915	13.1362	4.33794	3.59179	0.38814	0.329003
258.7	18.86	19.2	18.3922	19.268	14.6442	15.3233	4.76535	4.29099	0.31145	0.36377	18.0398	17.5934	17.326	17.7771	13.816	14.02	4.5038	3.88895	0.45445	0.371851	17.2557	16.3911	16.487	16.4889	13.1845	13.0096	4.3049	3.54762	0.37555	0.323477
259.7	18.69	19	18.2304	19.0969	14.5126	15.1828	4.71367	4.2407	0.29479	0.357762	17.8867	17.4298	17.1974	17.6146	13.6883	13.888	4.46802	3.84222	0.45099	0.36573	17.1098	16.2353	16.3574	16.3346	13.0709	12.8843	4.26986	3.504	0.36858	0.318044
260.7	18.54	18.8	18.0733	18.9274	14.3853	15.0437	4.67168	4.19102	0.29955	0.351855	17.743	17.2679	17.0661	17.4538	13.5646	13.7573	4.42573	3.79608	0.45625	0.35971	16.9816	16.0812	16.2267	16.182	12.9463	12.7603	4.22414	3.46094	0.3719	0.312703
261.7	18.39	18.7	17.9217	18.7597	14.2614	14.9061	4.62901	4.14195	0.30463	0.346045	17.6003	17.1077	16.9253	17.2946	13.4521	13.628	4.38766	3.75051	0.45963	0.35379	16.849	15.9287	16.1003	16.0309	12.8312	12.6376	4.18358	3.41843	0.36836	0.307452
262.7	18.24	18.5	17.7639	18.5937	14.1365	14.7698	4.58294	4.09347	0.29285	0.340332	17.4581	16.9491	16.7877	17.1371	13.3424	13.5	4.35099	3.70551	0.45845	0.347967	16.7232	15.7778	15.9695	15.8815	12.7192	12.5162	4.13772	3.37646	0.35715	0.30229
263.7	18.09	18.3	17.6081	18.4293	14.0021	14.6349	4.54809	4.04559	0.28847	0.334713	17.3265	16.7923	16.6504	16.9811	13.222	13.3734	4.31674	3.66106	0.46017	0.342241	16.5982	15.6286	15.8321	15.7335	12.6035	12.3961	4.10242	3.33502	0.34866	0.297214
264.7	17.95	18.2	17.4636	18.2666	13.8702	14.5014	4.50721	3.99828	0.29714	0.329188	17.1916	16.637	16.5088	16.8268	13.1082	13.248	4.28186	3.61717	0.46494	0.33661	16.4693	15.4809	15.708	15.5872	12.487	12.2773	4.06558	3.2941	0.36122	0.292224
265.7	17.8	18	17.3286	18.1055	13.7504	14.3692	4.4662	3.95155	0.31194	0.323754	17.0408	16.4834	16.3636	16.6741	12.9987	13.124	4.24465	3.57383	0.47504	0.331071	16.3322	15.3348	15.5804	15.4423	12.3697	12.1597	4.0228	3.25371	0.37692	0.287319
266.7	17.64	17.8	17.1873	17.9459	13.6375	14.2384	4.43725	3.90538	0.31821	0.318411	16.8847	16.3313	16.2231	16.5229	12.8993	13.0012	4.213	3.53102	0.48161	0.325624	16.1844	15.1902	15.4548	15.299	12.2714	12.0433	4.0014	3.21382	0.38298	0.282495
267.7	17.49	17.7	17.0455	17.788	13.5253	14.1088	4.39818	3.85978	0.30861	0.313156	16.7255	16.1809	16.0944	16.3732	12.7958	12.8797	4.18213	3.48873	0.48311	0.320267	16.0373	15.0471	15.3247	15.1571	12.1835	11.9282	3.97634	3.17444	0.38658	0.277754
268.7	17.34	17.5	16.909	17.6317	13.4131	13.9806	4.36474	3.81472	0.30756	0.307988	16.5792	16.0319	15.9599	16.225	12.6918	12.7594	4.15789	3.44698	0.47536	0.314999	15.9006	14.9055	15.2049	15.0167	12.0865	11.8142	3.94312	3.13555	0.38518	0.273092
269.7	17.19	17.4	16.7627	17.4768	13.3047	13.8537	4.33128	3.77022	0.29985	0.302905	16.4297	15.8845	15.822	16.0784	12.5874	12.6404	4.12813	3.40574	0.45385	0.309818	15.7526	14.7655	15.0812	14.8778	11.9846	11.7014	3.91204	3.09716	0.3706	0.268508
270.7	17.04	17.2	16.6135	17.3235	13.2005	13.728	4.31172	3.72624	0.30564	0.297907	16.2833	15.7387	15.7017	15.9332	12.4847	12.5226	4.09977	3.36501	0.44414	0.304722	15.6164	14.6268	14.9579	14.7402	11.8847	11.5899	3.88206	3.05925	0.36882	0.264002
271.7	16.9	17.1	16.4687	17.1718	13.0996	13.6036	4.28596	3.6828	0.31331	0.292992	16.1616	15.5943	15.5735	15.7895	12.3913	12.406	4.07961	3.32478	0.44321	0.29971	15.4924	14.4897	14.8317	14.6041	11.8034	11.4794	3.85498	3.02182	0.36328	0.259572
272.7	16.78	16.9	16.3267	17.0215	12.9966	13.4804	4.24413	3.63988	0.3113	0.288158	16.0438	15.4514	15.4462	15.6472	12.2926	12.2905	4.04478	3.28504	0.4305	0.294781	15.3818	14.3539	14.7068	14.4694	11.7137	11.3702	3.81194	2.98486	0.3572	0.255216
273.7	16.63	16.8	16.1917	16.8726	12.8927	13.3584	4.2112	3.59748	0.31938	0.283404	15.9334	15.3099	15.3172	15.5064	12.1952	12.1763	4.00755	3.2458	0.41518	0.289934	15.2685	14.2196	14.5899	14.336	11.6125	11.262	3.7688	2.94837	0.35984	0.250934
274.7	16.49	16.6	16.0559	16.7253	12.7941	13.2377	4.17171	3.55559	0.3206	0.278729	15.7961	15.1699	15.1862	15.3669	12.0986	12.0632	3.96526	3.20704	0.4208	0.285166	15.1356	14.0866	14.4636	14.204	11.5215	11.1549	3.73128	2.91233	0.3717	0.246723
275.7	16.36	16.5	15.9261	16.5793	12.706	13.1181	4.1379	3.51421	0.31599	0.274131	15.6627	15.0313	15.0509	15.2289	12.0072	11.9512	3.92775	3.16876	0.42779	0.280477	15.0152	13.955	14.3478	14.0734	11.4308	11.049	3.6927	2.87675	0.38082	0.242584
276.7	16.24	16.3	15.8014	16.4348	12.6155	12.9998	4.09177	3.47332	0.30313	0.269609	15.5391	14.8942	14.92	15.0922	11.916	11.8404	3.88862	3.13095	0.41733	0.275866	14.8978	13.8248	14.224	13.9441	11.3563	10.9442	3.66476	2.84162	0.37874	0.238514
277.7	16.1	16.2	15.6606	16.2917	12.5123	12.8825	4.05692	3.43292	0.28823	0.265162	15.4144	14.7584	14.8011	14.9569	11.8144	11.7307	3.84837	3.0936	0.40433	0.271331	14.7757	13.6959	14.1042	13.816	11.2623	10.8404	3.63386	2.80692	0.37524	0.234513
278.7	15.96	16	15.5246	16.15	12.4019	12.7665	4.02261	3.39301	0.27752	0.260789	15.2914	14.6239	14.6772	14.8229	11.7206	11.622	3.81566	3.05671	0.39772	0.26687	14.6544	13.5684	13.9884	13.6893	11.164	10.7377	3.60978	2.77266	0.37066	0.230579
279.7	15.84	15.9	15.3948	16.0096	12.295	12.6516	3.98688	3.35357	0.27456	0.256488	15.1626	14.4909	14.5715	14.6903	11.6235	11.5145	3.78733	3.02028	0.39876	0.262483	14.5402	13.4421	13.8694	13.5639	11.0746	10.636	3.58454	2.73883	0.35318	0.226712
280.7	15.71	15.7	15.2758	15.8707	12.1885	12.5378	3.96729	3.31461	0.26253	0.252259	15.0475	14.3591	14.4696	14.559	11.519	11.4081	3.76584	2.98429	0.38693	0.258169	14.4292	13.3172	13.7602	13.4397	10.9777	10.5354	3.56122	2.70543	0.33354	0.222909
281.7	15.58	15.6	15.1548	15.733	12.0764	12.4251	3.93173	3.27612	0.25975	0.248099	14.9353	14.2287	14.3708	14.429	11.4063	11.3027	3.74208	2.94874	0.37975	0.253925	14.3159	13.1935	13.6626	13.3168	10.8831	10.4359	3.54594	2.67244	0.3232	0.21917
282.7	15.45	15.5	15.0274	15.5967	11.9681	12.3136	3.90206	3.23808	0.26357	0.244008	14.8187	14.0996	14.2595	14.3002	11.303	11.1984	3.72081	2.91363	0.38227	0.249752	14.2059	13.0711	13.5575	13.1951	10.7831	10.3373	3.51788	2.63986	0.31546	0.215494
283.7	15.33	15.3	14.9082	15.4616	11.8738	12.2031	3.86835	3.2005	0.26313	0.239985	14.6914	13.9718	14.1321	14.1727	11.2139	11.0951	3.7015	2.87895	0.38463	0.245647	14.0934	12.9499	13.4476	13.0746	10.6964	10.2397	3.4978	2.6077	0.29864	0.211881
284.7	15.2	15.2	14.7966	15.3279	11.7868	12.0937	3.84714	3.16337	0.262	0.236028	14.5701	13.8453	14.0084	14.0465	11.125	10.9929	3.67999	2.84469	0.3854	0.24161	13.9776	12.83	13.3434	12.9553	10.6212	10.1432	3.48302	2.57593	0.3004	0.208327
285.7	15.08	15.1	14.6851	15.1955	11.7048	11.9854	3.82571	3.12669	0.26162	0.232137	14.4579	13.72	13.8852	13.9215	11.0411	10.8917	3.65436	2.81085	0.38862	0.23764	13.8619	12.7112	13.243	12.8372	10.5502	10.0476	3.46298	2.54456	0.31376	0.204834
286.7	14.96	14.9	14.5727	15.0643	11.6247	11.8781	3.79006	3.09044	0.26138	0.22831	14.3445	13.596	13.7642	13.7977	10.9611	10.7915	3.63181	2.77742	0.38878	0.233735	13.7534	12.5937	13.1412	12.7203	10.4775	9.95293	3.44478	2.51358	0.32604	0.201399
287.7	14.83	14.8	14.4554	14.9343	11.539	11.7719	3.76331	3.05462	0.25262	0.224547	14.228	13.4732	13.6488	13.6751	10.8824	10.6922	3.60746	2.7444	0.38542	0.229894	13.6439	12.4774	13.0336	12.6046	10.3967	9.85927	3.42308	2.48299	0.33186	0.198022
288.7	14.71	14.7	14.3478	14.8057	11.4518	11.6667	3.72885	3.01923	0.2386	0.220845	14.1116	13.3516	13.5365	13.5538	10.8035	10.594	3.5844	2.71178	0.383	0.226117	13.5282	12.3622	12.9313	12.49	10.3136	9.76655	3.397	2.45278	0.3351	0.194702
289.7	14.59	14.5	14.2326	14.6782	11.3649	11.5625	3.69325	2.98426	0.23338	0.217205	14.0007	13.2312	13.4383	13.4336	10.7292	10.4967	3.5469	2.67957	0.37678	0.222402	13.4279	12.2482	12.8321	12.3765	10.2254	9.67476	3.3682	2.42295	0.34404	0.191438
290.7	14.47	14.4	14.1184	14.5519	11.2763	11.4593	3.65152	2.94971	0.22837	0.213625	13.8989	13.112	13.3558	13.3146	10.6494	10.4004	3.50917	2.64774	0.36767	0.218748	13.3322	12.1354	12.7313	12.2642	10.1472	9.58391	3.32886	2.39349	0.33516	0.188228
291.7	14.35	14.3	14.0039	14.4268	11.1872	11.3571	3.61766	2.91557	0.20939	0.210104	13.7859	12.994	13.2519	13.1967	10.5795	10.3051	3.48461	2.6163	0.35319	0.215154	13.2246	12.0236	12.628	12.153	10.0669	9.49396	3.30348	2.36439	0.32782	0.185073
292.7	14.24	14.2	13.891	14.3029	11.0899	11.2559	3.58779	2.88183	0.198	0.206642	13.679	12.8772	13.149	13.08	10.5096	10.2107	3.45054	2.58525	0.3468	0.21162	13.1282	11.913	12.5365	12.0429	9.98898	9.40492	3.27962	2.33566	0.3132	0.18197
293.7	14.13	14	13.7896	14.1802	11.005	11.1557	3.55882	2.8485	0.19177	0.203236	13.5844	12.7615	13.0571	12.9644	10.4375	10.1172	3.42487	2.55457	0.34967	0.208144	13.0375	11.8035	12.4378	11.9338	9.92383	9.31678	3.24836	2.30728	0.30356	0.17892
294.7	14.02	13.9	13.6832	14.0587	10.9185	11.0565	3.52932	2.81556	0.18371	0.199887	13.4907	12.6469	12.9585	12.8499	10.353	10.0246	3.38827	2.52426	0.34611	0.204725	12.9457	11.6951	12.3366	11.8258	9.84747	9.22952	3.21516	2.27925	0.30008	0.175921
295.7	13.9	13.8	13.5764	13.9382	10.8254	10.9582	3.51076	2.78301	0.18068	0.196593	13.3935	12.5335	12.8496	12.7365	10.2748	9.93298	3.35801	2.49433	0.34128	0.201362	12.8531	11.5878	12.2368	11.7189	9.77857	9.14313	3.18838	2.25158	0.29054	0.172972
296.7	13.8	13.7	13.4718	13.8189	10.7382	10.8608	3.48322	2.75085	0.17387	0.193354	13.2759	12.4211	12.7368	12.6242	10.1876	9.84222	3.33887	2.46475	0.34267	0.198055	12.749	11.4816	12.1402	11.6131	9.69206	9.05761	3.17286	2.22424	0.28796	0.170073
297.7	13.7	13.6	13.3699	13.7008	10.6549	10.7644	3.45222	2.71906	0.17814	0.190168	13.1602	12.3099	12.6408	12.513	10.1125	9.75235	3.30677	2.43554	0.35434	0.194802	12.6455	11.3764	12.0564	11.5083	9.61458	8.97294	3.14266	2.19725	0.29442	0.167223
298.7	13.59	13.4	13.2692	13.5837	10.5797	10.6688	3.42869	2.68766	0.18654	0.187035	13.056	12.1997	12.5482	12.4028	10.0389	9.66337	3.27294	2.40668	0.37104	0.191603	12.5432	11.2722	11.965	11.4045	9.54886	8.88911	3.10892	2.17059	0.30672	0.16442
299.7	13.47	13.3	13.1747	13.4677	10.4953	10.5742	3.40025	2.65663	0.1947	0.183953	12.9457	12.0906	12.4531	12.2937	9.96034	9.57525	3.2367	2.37816	0.3715	0.188456	12.4311	11.1691	11.8803	11.3017	9.47212	8.80612	3.0825	2.14426	0.3178	0.161664
300.7	13.36	13.2	13.0857	13.3528	10.4098	10.4805	3.37207	2.62596	0.20733	0.180922	12.8326	11.9826	12.3789	12.1857	9.88824	9.48799	3.21402	2.35	0.37203	0.185362	12.3317	11.067	11.8063	11.1999	9.40542	8.72396	3.06936	2.11826	0.32034	0.158955
301.7	13.26	13.1	12.9882	13.239	10.3357	10.3877	3.34018	2.59566	0.19967	0.177942	12.7244	11.8756	12.2907	12.0787	9.79734	9.40158	3.18893	2.32217	0.37937	0.182318	12.2318	10.9659	11.7212	11.0991	9.33282	8.64261	3.04534	2.09258	0.32196	0.156291
302.7	13.15	13	12.8847	13.1262	10.2567	10.2958	3.31479	2.56571	0.19613	0.17501	12.6314	11.7697	12.1871	11.9727	9.71311	9.31601	3.15994	2.29469	0.38793	0.179324	12.1418	10.8658	11.6346	10.9993	9.26218	8.56207	3.00762	2.06721	0.32524	0.153672
303.7	13.04	12.9	12.7846	13.0145	10.1814	10.2048	3.28807	2.53612	0.19514	0.172128	12.5354	11.6648	12.0887	11.8677	9.63454	9.23128	3.13362	2.26753	0.38964	0.17638	12.0508	10.7667	11.5378	10.9004	9.19982	8.48233	2.97856	2.04216	0.31942	0.151097
304.7	12.93	12.8	12.6852	12.9038	10.1048	10.1146	3.26242	2.50688	0.18852	0.169292	12.4283	11.5609	11.9919	11.7637	9.5556	9.14736	3.11727	2.2407	0.36802	0.173484	11.9527	10.6685	11.4459	10.8025	9.1256	8.40337	2.95886	2.01742	0.31236	0.148566
305.7	12.83	12.6	12.5766	12.7941	10.034	10.0252	3.23609	2.47798	0.17743	0.166504	12.3318	11.458	11.9041	11.6607	9.4956	9.06426	3.09784	2.2142	0.34883	0.170635	11.8626	10.5714	11.3532	10.7056	9.0637	8.3252	2.93992	1.99299	0.29354	0.146076
306.7	12.73	12.5	12.4762	12.6855	9.9641	9.93675	3.21801	2.44942	0.17073	0.163761	12.2347	11.3561	11.8131	11.5586	9.44415	8.98197	3.07216	2.18802	0.33893	0.167834	11.7668	10.4752	11.2759	10.6096	9.0034	8.2478	2.91598	1.96885	0.28474	0.143629
307.7	12.64	12.4	12.3711	12.5778	9.89503	9.8491	3.2005	2.4212	0.18346	0.161064	12.1493	11.2551	11.7206	11.4576	9.40348	8.90047	3.05335	2.16215	0.33326	0.165079	11.6794	10.3799	11.1994	10.5145	8.95034	8.17117	2.8955	1.94502	0.30078	0.141222
308.7	12.55	12.3	12.2671	12.4712	9.83141	9.76227	3.18783	2.39331	0.18416	0.158411	12.0659	11.1552	11.6344	11.3575	9.34786	8.81976	3.03138	2.1366	0.33506	0.162369	11.5953	10.2855	11.1108	10.4204	8.89018	8.09528	2.88514	1.92148	0.30528	0.138856
309.7	12.45	12.2	12.1718	12.3655	9.76349	9.67627	3.15777	2.36575	0.17883	0.155802	11.988	11.0561	11.5469	11.2583	9.28344	8.73982	3.00512	2.11135	0.32543	0.159703	11.522	10.1921	11.0251	10.3271	8.82072	8.02015	2.86666	1.89823	0.29264	0.13653
310.7	12.35	12.1	12.0738	12.2608	9.69438	9.59107	3.12186	2.33852	0.17169	0.153236	11.9096	10.9581	11.4648	11.1601	9.22393	8.66066	2.98791	2.08641	0.32689	0.157081	11.4433	10.0996	10.9469	10.2348	8.77024	7.94576	2.84488	1.87526	0.27782	0.134243
311.7	12.25	12	11.98	12.157	9.62117	9.50667	3.10054	2.3116	0.17179	0.150713	11.8148	10.861	11.3656	11.0627	9.15142	8.58226	2.96959	2.06176	0.33559	0.154503	11.3699	10.008	10.8661	10.1433	8.71316	7.87209	2.82882	1.85258	0.27222	0.131994
312.7	12.17	11.9	11.8909	12.0542	9.5439	9.42306	3.07566	2.285	0.16069	0.148231	11.7243	10.7648	11.2797	10.9663	9.07035	8.50461	2.95931	2.03742	0.33549	0.151967	11.2884	9.91728	10.7794	10.0527	8.6565	7.79915	2.81978	1.83018	0.26132	0.129783
313.7	12.06	11.8	11.7996	11.9524	9.47131	9.34024	3.05425	2.25872	0.15206	0.14579	11.6323	10.6695	11.1913	10.8708	8.99356	8.42771	2.9497	2.01337	0.32916	0.149473	11.1937	9.82744	10.699	9.96295	8.59038	7.72692	2.8067	1.80805	0.22428	0.127609
314.7	11.96	11.7	11.7061	11.8514	9.38767	9.25819	3.03066	2.23274	0.1512	0.143389	11.5359	10.5751	11.1082	10.7762	8.91812	8.35154	2.93431	1.9896	0.3172	0.147019	11.1063	9.73848	10.621	9.87408	8.51836	7.6554	2.79138	1.78619	0.21	0.125471
315.7	11.87	11.6	11.6153	11.7514	9.30295	9.17692	3.01978	2.20707	0.15238	0.141028	11.4389	10.4817	11.0288	10.6825	8.8398	8.27611	2.92113	1.96613	0.31718	0.144606	11.0121	9.65037	10.5362	9.78606	8.4484	7.58458	2.77624	1.76461	0.20864	0.12337
316.7	11.79	11.5	11.5242	11.6523	9.22671	9.0964	3.01276	2.1817	0.14299	0.138706	11.3595	10.3891	10.9394	10.5897	8.75326	8.2014	2.89711	1.94293	0.31119	0.142233	10.9257	9.56312	10.4531	9.69888	8.36868	7.51445	2.76198	1.74329	0.20482	0.121303
317.7	11.7	11.4	11.4387	11.5542	9.16407	9.01663	3.00182	2.15662	0.14371	0.136422	11.2795	10.2974	10.8598	10.4977	8.68452	8.1274	2.88327	1.92001	0.31461	0.139899	10.8324	9.47672	10.3747	9.61253	8.30066	7.44501	2.75066	1.72223	0.20048	0.119271
318.7	11.61	11.3	11.3519	11.4568	9.10178	8.9376	2.98164	2.13184	0.14979	0.134176	11.1981	10.2065	10.785	10.4066	8.62173	8.05411	2.86519	1.89737	0.32349	0.137603	10.7612	9.39114	10.2971	9.527	8.23414	7.37624	2.72712	1.70143	0.20392	0.117274
319.7	11.53	11.2	11.2738	11.3604	9.02864	8.85932	2.95688	2.10735	0.15762	0.131967	11.1182	10.1165	10.7122	10.3163	8.54519	7.98151	2.82693	1.875	0.32992	0.135345	10.6861	9.3064	10.2129	9.44228	8.16832	7.30815	2.70984	1.68088	0.20936	0.11531
320.7	11.46	11.1	11.2065	11.2649	8.96045	8.78176	2.92636	2.08315	0.15839	0.129794	11.0441	10.0274	10.6358	10.2269	8.4923	7.90961	2.80581	1.8529	0.32389	0.133124	10.6072	9.22247	10.1404	9.35836	8.1251	7.24071	2.68508	1.66059	0.20452	0.113378
321.7	11.38	11	11.1312	11.1702	8.90226	8.70492	2.90569	2.05923	0.15574	0.127657	10.9727	9.93911	10.5625	10.1383	8.44271	7.8384	2.79004	1.83106	0.31274	0.130939	10.535	9.13934	10.0825	9.27524	8.08568	7.17394	2.67022	1.64054	0.20832	0.11148
322.7	11.31	10.9	11.0537	11.0764	8.83898	8.62879	2.8831	2.03559	0.16946	0.125556	10.8856	9.85166	10.4865	10.0505	8.39293	7.76786	2.77915	1.80949	0.31586	0.12879	10.4707	9.05702	10.0054	9.19291	8.04174	7.1078	2.6581	1.62075	0.21678	0.109613
323.7	11.22	10.8	10.9791	10.9834	8.76768	8.55337	2.84649	2.01222	0.17116	0.123489	10.816	9.76502	10.4084	9.96356	8.33713	7.69799	2.75254	1.78817	0.31066	0.126677	10.4013	8.97548	9.9352	9.11136	7.99284	7.04232	2.63432	1.60119	0.22088	0.107777
324.7	11.13	10.7	10.9112	10.8913	8.70417	8.47865	2.81559	1.98913	0.17031	0.121456	10.7401	9.6792	10.3256	9.8774	8.28842	7.62879	2.71614	1.76711	0.30841	0.124599	10.3159	8.89472	9.86866	9.03057	7.93096	6.97746	2.61092	1.58187	0.23308	0.105972
325.7	11.04	10.6	10.8394	10.7999	8.65226	8.40462	2.79605	1.96631	0.15735	0.119457	10.6536	9.59418	10.2433	9.79204	8.24531	7.56024	2.7088	1.74631	0.31095	0.122554	10.2341	8.81474	9.81492	8.95055	7.88168	6.91324	2.5935	1.5628	0.2414	0.104197
326.7	10.95	10.6	10.7592	10.7094	8.59794	8.33128	2.77875	1.94376	0.15192	0.11749	10.5728	9.50996	10.1602	9.70746	8.18629	7.49234	2.6954	1.72575	0.32082	0.120543	10.1639	8.73553	9.7509	8.87129	7.82942	6.84963	2.5821	1.54395	0.24066	0.102453
327.7	10.87	10.5	10.6806	10.6198	8.53515	8.25861	2.74938	1.92147	0.15136	0.115556	10.4885	9.42653	10.087	9.62366	8.1262	7.42508	2.67143	1.70543	0.31206	0.118566	10.0914	8.65707	9.68016	8.79276	7.7662	6.78664	2.56204	1.52534	0.21988	0.100737
328.7	10.78	10.4	10.6051	10.5309	8.4722	8.18661	2.72754	1.89944	0.14271	0.113654	10.4087	9.34388	10.0237	9.54064	8.06275	7.35846	2.64159	1.68536	0.30431	0.11662	10.0056	8.57935	9.61306	8.71498	7.7086	6.72426	2.53592	1.50695	0.20538	0.09905
329.7	10.71	10.3	10.5185	10.4428	8.41299	8.11527	2.70543	1.87766	0.13607	0.111783	10.3211	9.262	9.95976	9.45838	8.00404	7.29247	2.62448	1.66553	0.30667	0.114707	9.93585	8.50238	9.54458	8.63793	7.64702	6.66248	2.51154	1.48879	0.20956	0.097392
330.7	10.65	10.2	10.4406	10.3555	8.35059	8.0446	2.69064	1.85614	0.12837	0.109944	10.2382	9.18089	9.89283	9.37687	7.93424	7.2271	2.62319	1.64594	0.29287	0.112825	9.86425	8.42615	9.48194	8.5616	7.59052	6.60129	2.49112	1.47084	0.19766	0.095761
331.7	10.57	10.1	10.3576	10.269	8.28768	7.97457	2.67946	1.83487	0.1256	0.108134	10.1669	9.10053	9.83215	9.29611	7.86973	7.16235	2.59851	1.62658	0.2782	0.110974	9.8067	8.35063	9.4019	8.48598	7.52984	6.5407	2.46518	1.45312	0.1839	0.094158
332.7	10.49	10	10.2797	10.1833	8.23536	7.90518	2.66123	1.81385	0.11588	0.106354	10.081	9.02092	9.76838	9.21609	7.81871	7.09821	2.57088	1.60745	0.26698	0.109154	9.73558	8.27584	9.31934	8.41108	7.45998	6.48068	2.45034	1.43562	0.18284	0.092581
333.7	10.39	9.9	10.1997	10.0983	8.19562	7.83644	2.6522	1.79308	0.10276	0.104604	10.0075	8.94205	9.69587	9.1368	7.77357	7.03467	2.56105	1.58855	0.28126	0.107363	9.6603	8.20175	9.24486	8.33687	7.40776	6.42125	2.4317	1.41833	0.19128	0.091031
334.7	10.31	9.9	10.1187	10.0141	8.16329	7.76832	2.63222	1.77254	0.10147	0.102882	9.92951	8.86391	9.61805	9.05824	7.73834	6.97173	2.55187	1.56988	0.28267	0.105602	9.58952	8.12836	9.1834	8.26336	7.36002	6.36238	2.41066	1.40125	0.20486	0.089507
335.7	10.23	9.8	10.0477	9.93062	8.12267	7.70083	2.61756	1.75225	0.10364	0.101189	9.85379	8.7865	9.55377	8.9804	7.69682	6.90938	2.53091	1.55142	0.27854	0.10387	9.51488	8.05567	9.12366	8.19053	7.31086	6.30408	2.38848	1.38438	0.20492	0.088008
336.7	10.16	9.7	9.97296	9.8479	8.07689	7.63395	2.60316	1.73219	0.1039	0.0995239	9.79031	8.70981	9.49086	8.90326	7.65544	6.84761	2.50411	1.53319	0.29	0.102166	9.44653	7.98367	9.05118	8.11838	7.26732	6.24634	2.37638	1.36771	0.2049	0.086535
337.7	10.09	9.6	9.896	9.7659	8.02818	7.56769	2.58109	1.71236	0.10638	0.097886	9.72944	8.63382	9.4181	8.82683	7.60923	6.78643	2.48804	1.51518	0.30348	0.10049	9.38357	7.91235	8.9842	8.04691	7.21654	6.18915	2.36592	1.35125	0.21354	0.085086
338.7	10.01	9.5	9.81624	9.68464	7.9709	7.50203	2.56566	1.69277	0.10824	0.0962752	9.65788	8.55854	9.34314	8.7511	7.56225	6.72581	2.47871	1.49738	0.30214	0.098842	9.30719	7.8417	8.91692	7.97609	7.1662	6.13251	2.34278	1.33499	0.20722	0.083662
339.7	9.95	9.4	9.74756	9.60409	7.90336	7.43697	2.54921	1.6734	0.12552	0.0946909	9.57652	8.48396	9.28036	8.67605	7.50901	6.66577	2.45606	1.47979	0.28472	0.09722	9.23741	7.77172	8.86158	7.90594	7.11358	6.07641	2.32038	1.31892	0.20706	0.082261
340.7	9.88	9.4	9.68127	9.52426	7.83055	7.3725	2.53507	1.65425	0.1203	0.0931327	9.51509	8.41006	9.21377	8.60169	7.4458	6.60628	2.43222	1.46241	0.2901	0.095626	9.17968	7.70239	8.79476	7.83644	7.061	6.02084	2.31026	1.30306	0.2107	0.080884
341.7	9.82	9.3	9.6097	9.44514	7.75487	7.30863	2.5138	1.63533	0.11381	0.0916001	9.45643	8.33684	9.1342	8.528	7.38722	6.54736	2.40795	1.44524	0.28731	0.094057	9.11586	7.63372	8.7187	7.76758	7.00716	5.96581	2.3035	1.28738	0.20648	0.07953
342.7	9.75	9.2	9.52957	9.36671	7.68662	7.24533	2.49227	1.61663	0.11244	0.0900929	9.38959	8.2643	9.05487	8.45497	7.32287	6.48898	2.39022	1.42827	0.27394	0.092515	9.05248	7.5657	8.64886	7.69936	6.95836	5.9113	2.28916	1.2719	0.20532	0.078199
343.7	9.68	9.1	9.45706	9.28897	7.62075	7.18261	2.47677	1.59815	0.1069	0.0886104	9.30985	8.19243	8.98516	8.38261	7.2558	6.43115	2.38312	1.41151	0.261	0.090997	8.9883	7.49831	8.58448	7.63177	6.9072	5.85731	2.27546	1.2566	0.1997	0.07689
344.7	9.6	9.1	9.41208	9.21192	7.55857	7.12046	2.45415	1.57988	0.10794	0.0871524	9.24405	8.12121	8.93208	8.31091	7.19202	6.37385	2.3626	1.39494	0.26504	0.089505	8.9258	7.43155	8.53856	7.56481	6.85846	5.80384	2.2617	1.24149	0.21842	0.075603
345.7	9.53	9	9.35956	9.13555	7.49021	7.05887	2.43013	1.56182	0.0970602	0.0857184	9.18139	8.05065	8.87726	8.23985	7.12416	6.31709	2.34268	1.37858	0.26986	0.088037	8.84948	7.36543	8.48132	7.49847	6.80127	5.75087	2.25154	1.22657	0.22298	0.074337
346.7	9.46	8.9	9.29554	9.05985	7.44599	6.99784	2.41499	1.54397	0.10518	0.084308	9.10659	7.98074	8.82434	8.16944	7.07704	6.26086	2.33594	1.3624	0.26698	0.086593	8.78063	7.29992	8.43383	7.43274	6.75428	5.69841	2.24072	1.21182	0.22434	0.073093
347.7	9.39	8.8	9.23454	8.98481	7.39583	6.93737	2.40436	1.52633	0.10695	0.0829208	9.03109	7.91147	8.77284	8.09966	7.02628	6.20515	2.32731	1.34642	0.26515	0.085173	8.71778	7.23502	8.38963	7.36761	6.69896	5.64645	2.22258	1.19726	0.2253	0.071869
348.7	9.32	8.7	9.18586	8.91043	7.36433	6.87744	2.39737	1.50889	0.0898901	0.0815565	8.97357	7.84283	8.72836	8.03051	6.99308	6.14996	2.31052	1.33063	0.25849	0.083776	8.66049	7.17073	8.33937	7.30308	6.65436	5.59497	2.20376	1.18287	0.22292	0.070666
349.7	9.24	8.7	9.12456	8.83671	7.31061	6.81805	2.38058	1.49166	0.06879	0.0802147	8.92401	7.77482	8.67286	7.96198	6.95416	6.09528	2.28863	1.31502	0.24449	0.082402	8.60192	7.10704	8.29742	7.23915	6.60172	5.54399	2.18344	1.16866	0.21792	0.069483
350.7	9.17	8.6	9.04736	8.76363	7.25829	6.7592	2.37175	1.47462	0.0597899	0.0788949	8.87171	7.70743	8.61086	7.89407	6.90494	6.0411	2.2658	1.2996	0.23049	0.081051	8.54987	7.04394	8.24267	7.17581	6.55288	5.49349	2.1651	1.15462	0.20482	0.06832
351.7	9.1	8.5	8.98072	8.69119	7.21303	6.70089	2.35471	1.45778	0.05426	0.0775969	8.81599	7.64066	8.54752	7.82676	6.86348	5.98743	2.24456	1.28437	0.22726	0.079722	8.50848	6.98144	8.19594	7.11305	6.51226	5.44347	2.14088	1.14075	0.20248	0.067177
352.7	9.04	8.5	8.9201	8.61938	7.15171	6.6431	2.33146	1.44114	0.0381099	0.0763203	8.75549	7.5745	8.4811	7.76007	6.82876	5.93426	2.22171	1.26931	0.22391	0.078415	8.45378	6.91951	8.1361	7.05086	6.45942	5.39393	2.11778	1.12705	0.19148	0.066053
353.7	8.98	8.4	8.85702	8.5482	7.11183	6.58583	2.31586	1.42469	0.03026	0.0750647	8.70385	7.50894	8.42192	7.69397	6.79238	5.88158	2.20571	1.25443	0.22216	0.077129	8.40005	6.85816	8.07934	6.98925	6.42691	5.34485	2.10968	1.11352	0.18308	0.064947
354.7	8.91	8.3	8.78964	8.47764	7.05205	6.52907	2.29611	1.40843	0.0472602	0.0738298	8.63285	7.44397	8.36724	7.62846	6.7444	5.82939	2.19216	1.23973	0.22166	0.075864	8.349	6.79738	8.02903	6.9282	6.3883	5.29623	2.10668	1.10015	0.18678	0.06386
355.7	8.84	8.2	8.7307	8.40769	7.00723	6.47283	2.27625	1.39236	0.0655902	0.0726152	8.57173	7.3796	8.3129	7.56354	6.69088	5.77767	2.1738	1.22521	0.22979	0.07462	8.29306	6.73717	7.9617	6.86771	6.35316	5.24808	2.0952	1.08694	0.19772	0.062791
356.7	8.78	8.2	8.67498	8.33836	6.96083	6.4171	2.267	1.37647	0.0651499	0.0714206	8.51213	7.31581	8.25278	7.49921	6.64878	5.72644	2.17625	1.21085	0.23915	0.073397	8.23136	6.67751	7.89241	6.80777	6.31206	5.20038	2.0841	1.07389	0.1985	0.06174
357.7	8.72	8.1	8.60932	8.26962	6.91753	6.36186	2.25984	1.36077	0.0684499	0.0702457	8.44813	7.2526	8.19752	7.43544	6.59438	5.67568	2.17139	1.19667	0.24765	0.072193	8.17306	6.61841	7.82766	6.74838	6.26841	5.15313	2.08202	1.061	0.201	0.060707
358.7	8.64	8	8.549	8.20149	6.87565	6.30712	2.23865	1.34524	0.0697799	0.0690901	8.39091	7.18997	8.1499	7.37225	6.5325	5.62539	2.1538	1.18265	0.24858	0.071009	8.11022	6.55986	7.789	6.68953	6.22855	5.10632	2.0713	1.04827	0.20024	0.059691
359.7	8.57	8	8.49346	8.13395	6.81693	6.25288	2.21936	1.3299	0.06353	0.0679536	8.32635	7.1279	8.09996	7.30962	6.48148	5.57556	2.13321	1.1688	0.25003	0.069845	8.04895	6.50184	7.74068	6.63122	6.17806	5.05996	2.05548	1.03569	0.19964	0.058692
360.7	8.52	7.9	8.43222	8.06699	6.77687	6.19912	2.20131	1.31473	0.0582999	0.0668357	8.27179	7.0664	8.03602	7.24755	6.44102	5.52619	2.11446	1.15512	0.2495	0.0687	7.99018	6.44437	7.68736	6.57345	6.12426	5.01403	2.02858	1.02326	0.1977	0.05771
361.7	8.47	7.8	8.36818	8.00061	6.73533	6.14584	2.18696	1.29974	0.0611701	0.0657363	8.22335	7.00545	7.97728	7.18603	6.41088	5.47727	2.10361	1.14159	0.24917	0.067573	7.9337	6.38742	7.64274	6.51619	6.08194	4.96853	2.01318	1.01099	0.19776	0.056744
362.7	8.41	7.8	8.31392	7.93481	6.68632	6.09304	2.15734	1.28492	0.0712202	0.064655	8.16757	6.94505	7.93372	7.12506	6.37637	5.4288	2.08169	1.12823	0.24852	0.066466	7.87779	6.331	7.60626	6.45946	6.05086	4.92347	1.99942	0.998861	0.19456	0.055794
363.7	8.35	7.7	8.25377	7.86958	6.63439	6.04071	2.13511	1.27028	0.0755402	0.0635914	8.10949	6.8852	7.87467	7.06463	6.33494	5.38078	2.07436	1.11502	0.24444	0.065376	7.81953	6.27511	7.55166	6.40325	6.01252	4.87882	1.97948	0.986881	0.19162	0.054861
364.7	8.3	7.6	8.19112	7.80491	6.59553	5.98885	2.12456	1.2558	0.08816	0.0625454	8.05577	6.82589	7.81232	7.00474	6.30318	5.3332	2.06831	1.10197	0.24226	0.064304	7.77099	6.21972	7.48794	6.34755	5.98171	4.8346	1.96968	0.975045	0.19018	0.053943
365.7	8.25	7.6	8.1252	7.7408	6.55131	5.93745	2.10765	1.24149	0.09623	0.0615166	8.00987	6.76711	7.7521	6.94538	6.26556	5.28606	2.0643	1.08908	0.23313	0.06325	7.73194	6.16485	7.43385	6.29235	5.94982	4.79078	1.9593	0.963353	0.18644	0.05304
366.7	8.18	7.5	8.0678	7.67724	6.50341	5.88651	2.09357	1.22734	0.09006	0.0605048	7.96023	6.70886	7.6909	6.88655	6.22456	5.23934	2.06122	1.07633	0.22796	0.062213	7.68831	6.11048	7.38355	6.23765	5.91917	4.74739	1.95286	0.951803	0.17968	0.052152
367.7	8.13	7.5	8.01286	7.61424	6.45459	5.83603	2.08006	1.21336	0.0833699	0.0595096	7.88939	6.65114	7.62866	6.82824	6.19304	5.19306	2.05891	1.06374	0.22747	0.061193	7.63203	6.05662	7.32902	6.18345	5.88673	4.70439	1.94508	0.940392	0.16426	0.05128
368.7	8.07	7.4	7.96323	7.55177	6.41275	5.78599	2.06796	1.19954	0.0676698	0.0585307	7.83039	6.59394	7.57403	6.77044	6.1512	5.1472	2.05001	1.0513	0.22257	0.06019	7.58038	6.00324	7.27704	6.12974	5.85115	4.6618	1.94018	0.92912	0.15106	0.050422
369.7	8.02	7.3	7.92158	7.48984	6.36267	5.73641	2.05167	1.18587	0.0646301	0.057568	7.77713	6.53725	7.53228	6.71316	6.11032	5.10176	2.03132	1.039	0.21863	0.059203	7.52766	5.95036	7.24694	6.07652	5.80774	4.61961	1.93356	0.917983	0.14396	0.049578
370.7	7.96	7.3	7.88068	7.42845	6.30801	5.68726	2.04248	1.17237	0.0573701	0.0566212	7.71905	6.48107	7.49608	6.65638	6.06596	5.05674	2.01633	1.02685	0.21657	0.058232	7.4698	5.89797	7.20864	6.02378	5.77327	4.57781	1.92974	0.906982	0.14244	0.048748
371.7	7.91	7.2	7.8425	7.36758	6.24799	5.63855	2.02981	1.15902	0.0501901	0.0556899	7.66041	6.42539	7.4508	6.60011	6.01534	5.01212	1.99886	1.01484	0.22399	0.057278	7.40907	5.84605	7.1675	5.97151	5.74998	4.53641	1.91208	0.896113	0.14028	0.047933
372.7	7.86	7.2	7.78968	7.30724	6.20271	5.59028	2.0106	1.14582	0.0450701	0.054774	7.61359	6.37022	7.40878	6.54433	5.97836	4.96792	1.97815	1.00298	0.22817	0.056339	7.35793	5.79461	7.12934	5.91972	5.70767	4.49538	1.8952	0.885376	0.14179	0.04713
373.7	7.8	7.1	7.73882	7.24741	6.15567	5.54243	1.9828	1.13278	0.04493	0.0538731	7.57293	6.31554	7.36702	6.48905	5.93572	4.92412	1.95215	0.99125	0.22613	0.055415	7.31481	5.74364	7.08776	5.8684	5.67404	4.45475	1.8701	0.874768	0.14536	0.046342
374.7	7.74	7	7.67496	7.1881	6.11282	5.49501	1.96709	1.11988	0.03825	0.052987	7.52017	6.26135	7.31376	6.43425	5.89767	4.88071	1.93524	0.979663	0.21185	0.054507	7.26844	5.69314	7.04018	5.81754	5.63016	4.41449	1.84728	0.864289	0.15157	0.045566
375.7	7.67	7	7.60558	7.12929	6.07028	5.44801	1.96547	1.10713	0.04683	0.0521156	7.46412	6.20764	7.25948	6.37993	5.85953	4.83771	1.92372	0.968211	0.20763	0.053613	7.21921	5.6431	6.98474	5.76713	5.59284	4.37461	1.84579	0.853936	0.16234	0.044804
376.7	7.61	6.9	7.53517	7.07099	6.02434	5.40143	1.94811	1.09453	0.04348	0.0512584	7.40459	6.15441	7.19787	6.3261	5.82059	4.79509	1.90566	0.956895	0.20278	0.052734	7.16908	5.59351	6.92806	5.71719	5.54212	4.3351	1.82027	0.843708	0.16414	0.044054
377.7	7.54	6.9	7.47856	7.01319	5.99859	5.35526	1.91679	1.08208	0.04081	0.0504154	7.35457	6.10166	7.14676	6.27273	5.78774	4.75287	1.88114	0.945713	0.18451	0.05187	7.12559	5.54438	6.88747	5.66769	5.47466	4.29595	1.79238	0.833604	0.16218	0.043317
378.7	7.49	6.8	7.42298	6.95588	5.96303	5.3095	1.91285	1.06977	0.0490801	0.0495863	7.29479	6.04938	7.09528	6.21984	5.74378	4.71102	1.8704	0.934662	0.18468	0.05102	7.06778	5.4957	6.83651	5.61863	5.43631	4.25718	1.78	0.823621	0.15514	0.042592
379.7	7.45	6.7	7.36438	6.89906	5.92137	5.26415	1.91607	1.0576	0.0569202	0.0487708	7.23361	5.99757	7.04188	6.16741	5.69672	4.66956	1.86512	0.923741	0.18982	0.050183	7.01457	5.44746	6.78721	5.57002	5.39274	4.21876	1.79076	0.813759	0.15456	0.04188
380.7	7.4	6.7	7.31242	6.84273	5.87865	5.21919	1.91923	1.04557	0.0568099	0.0479687	7.17607	5.94622	6.99612	6.11544	5.6493	4.62848	1.86598	0.91295	0.18661	0.049361	6.97139	5.39966	6.73874	5.52185	5.35175	4.1807	1.79414	0.804016	0.14348	0.041179
381.7	7.35	6.6	7.26749	6.78687	5.83971	5.17463	1.90711	1.03367	0.0643601	0.0471798	7.12909	5.89532	6.94469	6.06393	5.60886	4.58777	1.87386	0.902285	0.20566	0.048552	6.93793	5.3523	6.69532	5.4741	5.31197	4.14299	1.78948	0.794391	0.14188	0.04049
382.7	7.31	6.6	7.22503	6.7315	5.81087	5.13047	1.89564	1.02192	0.0709601	0.046404	7.08307	5.84488	6.90393	6.01287	5.58042	4.54742	1.87859	0.891746	0.21566	0.047756	6.89684	5.30537	6.65414	5.42679	5.28699	4.10564	1.77802	0.784882	0.14278	0.039813
383.7	7.27	6.5	7.18885	6.67659	5.76707	5.0867	1.89335	1.0103	0.0755601	0.0456408	7.03063	5.79489	6.87085	5.96226	5.54252	4.50745	1.8596	0.881331	0.22166	0.046973	6.85066	5.25886	6.6154	5.3799	5.26124	4.06863	1.7692	0.775487	0.13638	0.039146
384.7	7.21	6.5	7.15103	6.62215	5.71983	5.04331	1.87107	0.998808	0.0755899	0.0448903	6.99355	5.74535	6.83103	5.91209	5.50538	4.46783	1.84462	0.871039	0.21369	0.046203	6.81055	5.21278	6.57134	5.33343	5.21971	4.03196	1.74746	0.766206	0.13342	0.038492
385.7	7.15	6.4	7.10908	6.56818	5.68317	5.00031	1.85864	0.987453	0.0692199	0.044152	6.95675	5.69624	6.78148	5.86235	5.47442	4.42858	1.82409	0.860868	0.20422	0.045446	6.7738	5.16711	6.52934	5.28737	5.18034	3.99563	1.72972	0.757037	0.12386	0.037848
386.7	7.09	6.4	7.05414	6.51466	5.65201	4.95768	1.84666	0.976227	0.07095	0.043426	6.90985	5.64757	6.72474	5.81306	5.45146	4.38968	1.80631	0.850816	0.20465	0.044701	6.7241	5.12186	6.48572	5.24173	5.14747	3.95964	1.71718	0.747978	0.1177	0.037214
387.7	7.03	6.3	7.01036	6.4616	5.61261	4.91544	1.83225	0.96513	0.0694601	0.0427118	6.84781	5.59933	6.68016	5.76419	5.43116	4.35114	1.78	0.840883	0.19516	0.043968	6.66107	5.07702	6.43508	5.1965	5.12197	3.92399	1.7065	0.739028	0.10588	0.036592
388.7	6.98	6.3	6.9739	6.40899	5.58058	4.87356	1.81905	0.95416	0.0674301	0.0420095	6.79921	5.55152	6.636	5.71575	5.40903	4.31294	1.7482	0.831067	0.18693	0.043247	6.60747	5.03259	6.3913	5.15167	5.08994	3.88866	1.7111	0.730186	0.09724	0.035979
389.7	6.93	6.2	6.92489	6.35682	5.5552	4.83205	1.80838	0.943316	0.0714501	0.0413186	6.76519	5.50413	6.59319	5.66773	5.37975	4.27509	1.74553	0.821366	0.18245	0.042539	6.56533	4.98856	6.34832	5.10724	5.0643	3.85366	1.71524	0.721451	0.1	0.035378
390.7	6.88	6.2	6.87498	6.3051	5.51392	4.79091	1.80001	0.932597	0.07884	0.0406392	6.71139	5.45716	6.55108	5.62014	5.34387	4.23758	1.74026	0.81178	0.19154	0.041841	6.52363	4.94493	6.30304	5.06321	5.03086	3.81899	1.71858	0.712821	0.09522	0.034786
391.7	6.83	6.1	6.83154	6.25382	5.47543	4.75013	1.78142	0.922	0.0879601	0.0399709	6.65859	5.41061	6.50634	5.57295	5.29818	4.2004	1.72867	0.802306	0.19626	0.041156	6.46518	4.90169	6.25802	5.01957	4.99934	3.78463	1.70386	0.704295	0.09338	0.034204
392.7	6.8	6.1	6.78762	6.20297	5.44253	4.70971	1.75966	0.911524	0.10025	0.0393136	6.61745	5.36447	6.46142	5.52618	5.25718	4.16357	1.71791	0.792943	0.20495	0.040481	6.42455	4.85884	6.21156	4.97632	4.96096	3.7506	1.68638	0.695871	0.1059	0.033631
393.7	6.75	6	6.73681	6.15254	5.41289	4.66964	1.74615	0.901169	0.0916902	0.0386672	6.59749	5.31874	6.42331	5.47982	5.22274	4.12707	1.7108	0.783691	0.20259	0.039818	6.39688	4.81639	6.17508	4.93345	4.92193	3.71687	1.6659	0.687549	0.11552	0.033069
394.7	6.7	6	6.68518	6.10255	5.37525	4.62992	1.73107	0.890932	0.0875502	0.0380313	6.56459	5.27341	6.38508	5.43385	5.1778	4.09089	1.70062	0.774547	0.20805	0.039165	6.36538	4.77431	6.13604	4.89097	4.88755	3.68346	1.63866	0.679327	0.124	0.032516
395.7	6.64	5.9	6.64589	6.05298	5.33297	4.59055	1.70818	0.880813	0.0911501	0.037406	6.51547	5.22848	6.33949	5.38829	5.14412	4.05505	1.68673	0.765511	0.21865	0.038523	6.32654	4.73261	6.09332	4.84887	4.85204	3.65036	1.60404	0.671204	0.1327	0.031972
396.7	6.61	5.9	6.60574	6.00382	5.30551	4.55153	1.68923	0.870809	0.0822899	0.0367909	6.47609	5.18395	6.29884	5.34313	5.11666	4.01952	1.67568	0.756581	0.21219	0.037892	6.28273	4.6913	6.06032	4.80714	4.82792	3.61756	1.58551	0.663179	0.14362	0.031437
397.7	6.57	5.8	6.56055	5.95509	5.27611	4.51285	1.68271	0.86092	0.07142	0.0361859	6.43979	5.13981	6.26465	5.29835	5.10146	3.98432	1.66816	0.747756	0.20372	0.037271	6.25758	4.65035	6.0219	4.76578	4.80202	3.58507	1.57897	0.655251	0.15566	0.030911
398.7	6.52	5.8	6.51979	5.90676	5.24081	4.47451	1.67914	0.851144	0.0571198	0.0355909	6.39927	5.09606	6.23319	5.25397	5.07896	3.94943	1.66229	0.739034	0.18772	0.03666	6.22349	4.60977	5.98002	4.72479	4.78057	3.55287	1.57162	0.647417	0.15396	0.030394
399.7	6.49	5.7	6.47623	5.85884	5.21017	4.4365	1.67858	0.84148	0.04951	0.0350057	6.35699	5.0527	6.19263	5.20996	5.04822	3.91486	1.65233	0.730415	0.18391	0.036059	6.18788	4.56956	5.93204	4.68416	4.76174	3.52097	1.56624	0.639678	0.13848	0.029885
400.7	6.45	5.7	6.43278	5.81132	5.18229	4.39883	1.67147	0.831926	0.04679	0.0344301	6.32343	5.00971	6.14628	5.16635	5.02084	3.88059	1.64232	0.721897	0.17999	0.035468	6.14831	4.52971	5.89354	4.64389	4.73493	3.48936	1.55256	0.632032	0.12572	0.029385
401.7	6.43	5.6	6.37473	5.7642	5.15705	4.36149	1.66608	0.822482	0.0299999	0.033864	6.28555	4.96711	6.10713	5.1231	4.999	3.84664	1.64383	0.713479	0.1746	0.034887	6.10965	4.49022	5.85474	4.60398	4.72045	3.45805	1.54984	0.624478	0.1141	0.028894
402.7	6.39	5.6	6.33116	5.71748	5.12349	4.32447	1.65893	0.813145	0.0198601	0.0333072	6.24927	4.92488	6.07036	5.08024	4.96594	3.81299	1.62608	0.70516	0.17626	0.034315	6.08309	4.45108	5.81538	4.56443	4.68573	3.42702	1.54394	0.617015	0.11258	0.02841
403.7	6.35	5.5	6.29293	5.67115	5.07291	4.28778	1.64267	0.803916	0.0116	0.0327595	6.21317	4.88302	6.03253	5.03774	4.92006	3.77964	1.62302	0.696939	0.1776	0.033753	6.04614	4.4123	5.78834	4.52522	4.64347	3.39628	1.53626	0.609642	0.1088	0.027935
404.7	6.32	5.5	6.2573	5.62522	5.03933	4.2514	1.63285	0.794792	0.00308013	0.0322209	6.17273	4.84153	6.0015	4.99561	4.88608	3.74659	1.6177	0.688814	0.17968	0.033199	6.01516	4.37386	5.7618	4.48636	4.61846	3.36582	1.5311	0.602357	0.11034	0.027468
405.7	6.28	5.4	6.23742	5.57966	5.00379	4.21535	1.6153	0.785772	0.01078	0.0316911	6.12535	4.8004	5.95962	4.95385	4.84784	3.71384	1.60785	0.680784	0.17968	0.032655	5.9777	4.33577	5.73966	4.44785	4.59083	3.33564	1.5199	0.59516	0.13014	0.027008
406.7	6.23	5.4	6.20269	5.53449	4.97381	4.1796	1.60069	0.776856	0.00638011	0.03117	6.07299	4.75963	5.91769	4.91244	4.81426	3.68138	1.59864	0.672849	0.19048	0.03212	5.94303	4.29802	5.71142	4.40967	4.56627	3.30574	1.51542	0.588049	0.14234	0.026556
407.7	6.17	5.3	6.17179	5.4897	4.94231	4.14417	1.59251	0.768041	0.01339	0.0306575	6.03011	4.71922	5.88089	4.8714	4.78606	3.64922	1.58126	0.665006	0.19309	0.031594	5.91202	4.26061	5.67182	4.37184	4.53397	3.27611	1.51068	0.581023	0.15082	0.026112
408.7	6.11	5.3	6.13108	5.44528	4.91629	4.10905	1.56677	0.759327	0.01996	0.0301535	5.98483	4.67917	5.83898	4.8307	4.75404	3.61734	1.56552	0.657256	0.19056	0.031076	5.85581	4.22353	5.63194	4.33434	4.51158	3.24675	1.49436	0.574082	0.14508	0.025675
409.7	6.06	5.3	6.07872	5.40124	4.89709	4.07424	1.5511	0.750713	0.03016	0.0296577	5.92851	4.63946	5.79912	4.79036	4.72664	3.58575	1.54375	0.649597	0.20366	0.030567	5.80917	4.18679	5.58836	4.29717	4.50108	3.21767	1.4782	0.567225	0.14788	0.025246
410.7	6.03	5.2	6.02775	5.35756	4.86729	4.03973	1.52921	0.742197	0.03679	0.0291701	5.89731	4.60011	5.75395	4.75037	4.69474	3.55444	1.52726	0.642027	0.21299	0.030066	5.76997	4.15037	5.5484	4.26032	4.47653	3.18885	1.46128	0.56045	0.14892	0.024824
411.7	5.98	5.2	5.96948	5.31425	4.82921	4.00551	1.52355	0.733778	0.03048	0.0286905	5.87207	4.56109	5.72598	4.71072	4.65996	3.5234	1.5169	0.634546	0.20688	0.029573	5.73949	4.11428	5.51204	4.22381	4.44552	3.16029	1.4594	0.553756	0.14294	0.024408
412.7	5.94	5.1	5.92555	5.2713	4.78927	3.9716	1.51675	0.725455	0.0260101	0.0282188	5.83753	4.52242	5.69815	4.67141	4.62982	3.49265	1.5154	0.627153	0.19711	0.029089	5.70186	4.07852	5.4828	4.18761	4.41519	3.13199	1.4626	0.547142	0.14098	0.024
413.7	5.91	5.1	5.89121	5.22871	4.75969	3.93798	1.50408	0.717227	0.0173601	0.0277548	5.79565	4.48409	5.65401	4.63244	4.59394	3.46217	1.50953	0.619846	0.17846	0.028612	5.65805	4.04307	5.45708	4.15174	4.38563	3.10396	1.46184	0.540608	0.13368	0.023599
414.7	5.87	5	5.85669	5.18648	4.72594	3.90465	1.51218	0.709094	0.01202	0.0272985	5.75431	4.44609	5.61269	4.5938	4.56639	3.43197	1.49853	0.612625	0.17202	0.028143	5.63087	4.00794	5.43142	4.11618	4.36152	3.07618	1.46184	0.534152	0.13396	0.023204
415.7	5.83	5	5.82705	5.1446	4.70198	3.87162	1.51716	0.701053	0.00206988	0.0268497	5.71775	4.40842	5.57535	4.5555	4.54653	3.40203	1.48791	0.605489	0.16087	0.027682	5.59355	3.97312	5.3962	4.08093	4.34514	3.04865	1.45098	0.527774	0.13016	0.022816
416.7	5.77	5	5.79075	5.10307	4.68369	3.83887	1.51081	0.693104	-0.000760063	0.0264082	5.67187	4.37108	5.54035	4.51753	4.52874	3.37237	1.47646	0.598436	0.15274	0.027228	5.54519	3.93862	5.3552	4.04599	4.32872	3.02138	1.44268	0.521473	0.12592	0.022434
417.7	5.73	4.9	5.75618	5.06188	4.65013	3.8064	1.50337	0.685245	0.00404999	0.025974	5.62333	4.33407	5.49838	4.47988	4.50928	3.34296	1.47072	0.591466	0.16015	0.026782	5.49421	3.90442	5.30974	4.01136	4.30554	2.99436	1.43586	0.515247	0.1249	0.022059
418.7	5.7	4.9	5.7163	5.02104	4.62232	3.77421	1.49793	0.677476	0.0119999	0.025547	5.58481	4.29738	5.4622	4.44256	4.46877	3.31382	1.46098	0.584577	0.1544	0.026343	5.46482	3.87053	5.273	3.97704	4.27126	2.96758	1.43074	0.509095	0.1205	0.02169
419.7	5.67	4.8	5.67596	4.98054	4.60133	3.74231	1.49824	0.669796	0.0150099	0.025127	5.55263	4.26101	5.43486	4.40555	4.44978	3.28494	1.46099	0.577769	0.16391	0.025911	5.43036	3.83694	5.25188	3.94302	4.25281	2.94104	1.42332	0.503018	0.12818	0.021327
420.7	5.62	4.8	5.64318	4.94037	4.59509	3.71068	1.49424	0.662204	0.01577	0.0247139	5.51801	4.22496	5.40478	4.36886	4.45364	3.25632	1.47129	0.571041	0.17807	0.025487	5.38972	3.80365	5.22684	3.90929	4.24733	2.91475	1.42432	0.497013	0.12806	0.02097
421.7	5.61	4.8	5.61453	4.90054	4.58717	3.67932	1.48357	0.654698	0.01416	0.0243076	5.45761	4.18922	5.36953	4.33249	4.44222	3.22795	1.47552	0.564391	0.17786	0.025069	5.34087	3.77065	5.22004	3.87587	4.23484	2.8887	1.42946	0.49108	0.11848	0.02062
422.7	5.56	4.7	5.65588	4.86104	4.61173	3.64824	1.51398	0.647277	0.10204	0.0239079	5.51025	4.15379	5.33448	4.29643	4.43068	3.19983	1.54543	0.55782	0.29244	0.024658	5.33165	3.73795	5.25314	3.84273	4.21466	2.86289	1.42734	0.485219	0.17322	0.020275
423.7	5.54	4.7	5.5553	4.82187	4.53265	3.61743	1.51956	0.639941	0.0208255	0.0235149	5.39112	4.11866	5.3282	4.26068	4.3794	3.17197	1.48751	0.551325	0.213626	0.024254	5.28543	3.70554	5.1251	3.80989	4.1783	2.83731	1.42848	0.479428	0.139163	0.019935
424.7	5.51	4.6	5.47704	4.78302	4.41282	3.58688	1.48992	0.632689	-0.0106732	0.0231283	5.35295	4.08385	5.32044	4.22523	4.30157	3.14435	1.40577	0.544906	0.136327	0.023857	5.27015	3.67342	5.11648	3.77733	4.10032	2.81197	1.41446	0.473706	0.108558	0.019602
425.7	5.46	4.6	5.48704	4.7445	4.41241	3.55659	1.5052	0.62552	0.0147897	0.0227481	5.34757	4.04933	5.25654	4.19009	4.25576	3.11698	1.46635	0.538563	0.20009	0.023466	5.27964	3.64158	5.07558	3.74506	4.08007	2.78685	1.3817	0.468053	0.11812	0.019274
426.7	5.43	4.6	5.44306	4.7063	4.35895	3.52657	1.46724	0.618432	0.0236397	0.0223741	5.30275	4.01512	5.20556	4.15525	4.2219	3.08985	1.43389	0.532294	0.19354	0.023081	5.23955	3.61003	5.01777	3.71307	4.02745	2.76197	1.36892	0.462467	0.10842	0.018952
427.7	5.39	4.5	5.40722	4.66841	4.35761	3.49681	1.43335	0.611425	0.0327202	0.0220062	5.27583	3.9812	5.18092	4.1207	4.20706	3.06296	1.4008	0.526098	0.20222	0.022703	5.21401	3.57876	4.98109	3.68137	4.00528	2.73731	1.3577	0.456949	0.10996	0.018635
428.7		4.5	5.369		4.34267	3.4673	1.42119	0.604498	0.0246099		5.24339	3.94758	5.1545	4.08645	4.20272	3.03632	1.39654	0.519974	0.21171	0.022331	5.19013	3.54776	4.95795		4.00226	2.71288	1.35552	0.451497	0.10558	0.018323

## Sheet: S8D Fig data
Run 1; Ch 3; Fc 2-1; Cy 7; CD163(1-5); Conc 2000 nM_X	Run 1; Ch 3; Fc 2-1; Cy 7; CD163(1-5); Conc 2000 nM_Y	Run 1; Ch 4; Fc 2-1; Cy 7; CD163(1-5); Conc 500 nM_Y	Run 1; Ch 5; Fc 2-1; Cy 7; CD163(1-5); Conc 125 nM_Y	Run 1; Ch 6; Fc 2-1; Cy 7; CD163(1-5); Conc 31 nM_Y	Run 1; Ch 3; Fc 2-1; Cy 9; CD163(1-5); Conc 2000 nM_Y	Run 1; Ch 4; Fc 2-1; Cy 9; CD163(1-5); Conc 500 nM_Y	Run 1; Ch 5; Fc 2-1; Cy 9; CD163(1-5); Conc 125 nM_Y	Run 1; Ch 6; Fc 2-1; Cy 9; CD163(1-5); Conc 31 nM_Y	Run 1; Ch 3; Fc 2-1; Cy 11; CD163(1-5); Conc 2000 nM_Y	Run 1; Ch 4; Fc 2-1; Cy 11; CD163(1-5); Conc 500 nM_Y	Run 1; Ch 5; Fc 2-1; Cy 11; CD163(1-5); Conc 125 nM_Y	Run 1; Ch 6; Fc 2-1; Cy 11; CD163(1-5); Conc 31 nM_Y
-60.1	0.123109	0.0498195	0.01919	-0.02376	-0.05914	0.027569	0.02264	0.064589	0.01933	0.07871	0.07027	0.05962
-59.1	0.102799	0.0801697	0.00886	-0.01664	-0.04545	0.01402	0.04111	0.08731	0.03165	0.07741	0.06233	0.06478
-58.1	0.0988898	0.0620696	0.00104	-0.02137	-0.00616	0.00282	0.01759	0.09778	0.08267	0.06971	0.05957	0.06304
-57.1	0.0781598	0.0566096	0.00322	-0.02966	-0.00469	0.02506	0.01967	0.07119	0.08283	0.07193	0.05511	0.04362
-56.1	0.0466397	0.0563297	-0.00408	-0.00869	-0.00801	0.02368	0.01737	0.063359	0.07367	0.06089	0.05561	0.04808
-55.1	0.0286798	0.0533996	-0.01892	-0.00742	-0.00407	0.02575	0.01603	0.06513	0.08419	0.05995	0.04979	0.04124
-54.1	0.0279097	0.0552895	-0.00673	-0.01476	-0.00854	0.03144	0.01232	0.05789	0.07453	0.07217	0.05331	0.02432
-53.1	0.0310398	0.0509797	0.01881	-0.00393	-0.00661	0.03073	0.00676	0.05162	0.06977	0.06449	0.05713	0.02566
-52.1	0.0361997	0.0512898	0.0241	0.00765	-0.00475	0.02484	0.02115	0.0524	0.07465	0.05157	0.06275	0.0296
-51.1	0.0433198	0.0477397	0.02734	-0.01103	-0.00663	0.02049	0.02429	0.04992	0.08671	0.04957	0.07217	0.02636
-50.1	0.0421499	0.0342099	0.02151	-0.01556	-0.0068	0.01706	0.01556	0.06059	0.09575	0.05663	0.07263	0.02952
-49.1	0.0311799	0.0293297	0.02409	-0.00473	-0.01127	0.00978	0.00944	0.06812	0.08329	0.06129	0.07067	0.04556
-48.1	0.0126601	0.0188597	0.02111	-0.00274	-0.02949	0.00391	0.01196	0.07011	0.06903	0.06903	0.07673	0.05608
-47.1	-0.01162	0.0178297	0.00312	-0.02504	-0.04967	0.00198	0.01907	0.07431	0.05329	0.08479	0.07831	0.05658
-46.1	-0.0463198	0.0187202	-0.0148	-0.05174	-0.07137	0.00047	0.01185	0.05861	0.02879	0.08611	0.06585	0.03698
-45.1	-0.08413	0.0235501	-0.03105	-0.06177	-0.09078	-0.0056	0.0029	0.02288	0.00151	0.09907	0.05725	0.04214
-44.1	0.071002	0.117135	0.063666	0.107311	0.091152	0.078785	0.120716	0.172161	0.257326	0.216467	0.175908	0.315106
-43.1	0.145951	0.129744	0.137526	0.056567	0.103201	0.035894	0.104376	0.065517	-0.191	-0.10168	-0.00924	-0.19354
-42.1	-0.334095	-0.140808	-0.01004	-0.40288	-0.31204	-0.20306	-0.03669	-0.31143	-0.47397	-0.2136	0.051582	-0.43374
-41.1	-0.430393	-0.473883	0.011453	-0.67899	-0.44494	-0.52183	-0.0622	-0.48994	-0.32535	-0.33137	0.070926	-0.44429
-40.1	-0.00639053	0.0729004	0.03643	-0.0577	-0.01124	0.02535	-0.01982	0.107751	0.11003	0.04015	0.05629	-0.0196
-39.1	0.0328507	0.00276016	-0.0075	-0.10421	-0.0487	-0.04229	-0.02885	0.05194	0.15245	0.02343	0.01559	-0.07378
-38.1	0.0760281	0.0180088	0.001701	0.024076	0.059878	-0.04224	-0.00055	0.157226	0.207439	0.093029	0.03105	0.061288
-37.1	0.13351	0.128221	0.1566	0.142387	0.13056	0.053871	0.10575	0.156337	-0.03276	0.047061	0.045822	-0.01908
-36.1	-0.0215	-0.04625	0.0107	-0.06593	0.02885	0.0165	0.02435	-0.00078	-0.04129	-0.06799	0.027009	-0.04124
-35.1	-0.00809884	-0.03555	0.0204	-0.0723	0.005951	-0.0365	0.01355	-0.01115	-0.0469	-0.07341	0.04213	-0.07057
-34.1	-0.0136594	-0.00575	0.0188	-0.0311	-0.03621	-0.0486	0.04195	0.01035	-0.05694	-0.0416	0.04639	-0.0709
-33.1	-0.0121798	-0.00515	0.03625	-0.0225	-0.01923	-0.0323	0.0352	0.00755	-0.04414	-0.01794	0.03435	-0.06357
-32.1	0.000470045	-0.00285001	0.0221	-0.0484	-0.00108	-0.0153	0.02615	-0.00475	-0.05704	-0.00381	0.02396	-0.04204
-31.1	0.0111301	0.01115	0.0459	-0.0545	0.01048	0.0202	0.03495	-0.00735	-0.04486	0.03112	0.03665	-0.03848
-30.1	0.006	0.00735	0.0302	-0.0417	0.00345	0.0482	0.01485	0.01425	-0.04257	0.02171	0.03378	-0.02266
-29.1	-0.00626988	-0.02065	0.0378	-0.036	-0.01702	0.0026	0.02775	0.01595	-0.04842	-0.00171	0.04637	-0.01898
-28.1	-0.004	-0.00785001	0.0314	-0.0377	-0.01265	-0.0076	0.02265	0.00905	-0.04266	0.00683	0.04451	-0.02975
-27.1	-0.0069	-0.00535001	0.03705	-0.0323	-0.01595	-0.0157	0.0215	0.01555	-0.02606	0.00554	0.0408	-0.03159
-26.1	-0.0015	-0.01705	0.03146	-0.0337	-0.01845	-0.0254	0.02091	0.00645	-0.02134	-0.00159	0.03328	-0.03349
-25.1	-0.00191996	-0.00865001	0.03661	-0.0372	-0.01357	-0.0271	0.01676	-0.01015	-0.01481	-0.0011	0.03108	-0.04086
-24.1	-0.0049702	-0.00304999	0.0408	-0.0351	-0.02072	-0.0211	0.02415	-0.02945	-0.01721	0.00896	0.02876	-0.04594
-23.1	-0.0001	-0.01005	0.033	-0.0439	-0.01295	-0.0383	0.01325	-0.03635	-0.00987	-0.00363	0.02416	-0.05117
-22.1	-0.0045	-0.01515	0.0351	-0.0349	-0.02095	-0.0553	0.01325	-0.02405	-0.0175	-0.00953	0.03484	-0.05538
-21.1	-0.0154	-0.00418013	0.0245	-0.0354	-0.02305	-0.03733	0.00315	-0.01835	-0.03766	0.01891	0.0329	-0.06692
-20.1	-0.0253596	0.00264002	0.0143	-0.032	-0.02491	-0.03541	-0.01545	-0.03145	-0.01298	0.03707	0.0177	-0.06411
-19.1	-0.0124192	0.01992	0.0124	-0.05247	-0.04497	-0.00923	0.00385	-0.03092	-0.05246	0.05671	0.01411	-0.06606
-18.1	-0.0372698	0.0535796	0.0216	-0.03076	-0.00222	0.01433	-0.00595	0.033891	-0.07626	0.08109	0.00159	-0.05438
-17.1	-0.0492306	0.07259	0.0157	-0.0257	-0.04478	0.01024	-0.01185	0.01475	-0.05929	0.06497	-0.00473	-0.04976
-16.1	-0.0604	0.0269493	-0.01109	-0.0281	-0.05705	-0.0144	-0.00564	0.00095	-0.06082	0.01155	-0.01407	-0.01835
-15.1	-0.0383	0.0123793	-0.0051	-0.0035	-0.04905	-0.01167	0.003949	0.03295	-0.03793	0.00619	0.01525	-0.03825
-14.1	-0.029511	-0.0234804	-0.0021	-0.0319	-0.04666	-0.03713	0.005249	0.01595	-0.05078	-0.04999	0.0809	-0.07714
-13.1	0.00252995	-0.0350505	0.011369	-0.0011	-0.00552	-0.0129	0.029719	0.04335	-0.01136	-0.04485	0.06741	-0.02012
-12.1	-0.00424117	-0.0338505	0.003469	-0.01731	-0.00559	-0.0197	0.019519	0.044739	0.007779	0.01315	0.06281	-0.00153
-11.1	0.00264028	-0.0187997	0.0214	-0.01318	-0.02271	-0.01135	0.01995	0.04927	0.01467	0.00785	0.05793	0.00501
-10.1	-0.00391015	-0.0302599	0.006	-0.0106	-0.02076	0.00439	0.01685	0.04115	-0.00093	-0.01103	0.02574	0.01793
-9.10001	-0.00443027	-0.02396	0.00172	-0.00252	-0.01698	0.00739	0.00037	0.02553	-0.00149	-0.01053	0.02511	0.01729
-8.10001	0.00577015	-0.000570184	0.0002	0.0173	-0.00848	0.01768	-0.00675	0.01345	-0.00184	-0.02041	0.01395	0.00115
-7.10001	-0.000200001	0.0175199	0.00915	0.02001	0.00265	0.02777	0.0146	0.01096	0.00834	0.00231	0.01005	-0.00057
-6.10001	-0.0021	0.0020799	0.01167	-0.00659	-0.00175	0.00633	0.00602	-0.00494	0.00205	0.00409	0.00151	-0.00127
-5.10001	0.0039	-0.0022701	-0.006	-0.00889	0.00355	-0.00652	-0.00035	-0.01054	-0.00203	0.00719	0.00588	-0.00287
-4.10001	0.00458988	-8.02e-05	-0.00871	-0.00852	0.00304	-0.01703	0.00754	-0.00867	0.00692	0.00647	0.00782	-0.01211
-3.10001	0.0139698	0.0130994	0.00887	-0.00614	0.00132	-0.01595	0.02232	0.001409	-0.00454	0.01635	0.01166	-0.00317
-2.10001	0.0117505	0.01715	0.02531	-0.00945	-0.0325	-0.0385	0.01716	0.0301	-0.0569	-0.004	0.03583	0.03315
-1.10001	0.0117505	0.01715	0.062809	-0.00945	-0.0325	-0.0385	0.045959	0.0301	-0.0569	-0.004	0.07743	0.03315
-0.100006
0.899994
1.89999
2.89999	23.515	10.2965	4.22027	1.3099	23.1546	10.1378	4.16522	1.23805	21.8621	9.9586	4.14759	1.29058
3.89999	20.6565	10.4407	4.7182	1.4607	20.2312	10.1498	4.52085	1.41635	19.668	9.97216	4.45405	1.35941
4.89999	20.4157	10.6389	4.8734	1.492	20.0674	10.2882	4.69835	1.46655	19.589	10.1103	4.55747	1.36189
5.89999	20.4528	10.7312	4.9441	1.54972	20.1017	10.3922	4.76495	1.51227	19.6154	10.1598	4.63042	1.42926
6.89999	20.456	10.8139	4.9696	1.58384	20.0893	10.4623	4.81565	1.53819	19.6173	10.216	4.67352	1.45002
7.89999	20.4508	10.8534	4.9974	1.59602	20.0876	10.5181	4.84865	1.55077	19.5946	10.2547	4.70151	1.47126
8.89999	20.4515	10.8766	5.0215	1.59201	20.0787	10.5471	4.86115	1.53726	19.5851	10.2612	4.71855	1.47198
9.89999	20.4312	10.894	5.0302	1.58591	20.0548	10.5547	4.86035	1.51986	19.5728	10.2653	4.73526	1.47028
10.9	20.4199	10.8984	5.01754	1.59115	20.0444	10.553	4.85319	1.5045	19.5644	10.2613	4.73702	1.4648
11.9	20.4033	10.893	5.01466	1.5852	20.0371	10.5473	4.84681	1.50295	19.5558	10.2562	4.73938	1.47227
12.9	20.383	10.8844	4.99619	1.579	20.0217	10.5308	4.83174	1.50815	19.5431	10.2488	4.72972	1.48272
13.9	20.3643	10.8918	4.98327	1.5809	19.9849	10.5108	4.82802	1.51355	19.5307	10.2521	4.73216	1.48605
14.9	20.3346	10.8966	4.98291	1.5909	19.9592	10.5026	4.83266	1.52665	19.5192	10.2634	4.73328	1.48664
15.9	20.3193	10.9017	4.98656	1.6019	19.9419	10.5093	4.84441	1.53855	19.5009	10.2774	4.73148	1.49437
16.9	20.3064	10.9014	4.98459	1.5964	19.9348	10.5062	4.84094	1.54695	19.4795	10.2872	4.72722	1.49522
17.9	20.2884	10.9058	4.97433	1.5883	19.9146	10.5058	4.82218	1.53795	19.4629	10.2918	4.71194	1.48471
18.9	20.2689	10.9101	4.97298	1.5881	19.8901	10.5167	4.82273	1.51845	19.4495	10.2838	4.71454	1.47677
19.9	20.2521	10.903	4.96482	1.5773	19.8812	10.5285	4.82177	1.50825	19.4343	10.2704	4.71106	1.47072
20.9	20.2363	10.9126	4.95453	1.5666	19.8746	10.5358	4.81308	1.50565	19.415	10.2633	4.70594	1.47552
21.9	20.2117	10.8994	4.94747	1.5603	19.861	10.5261	4.79782	1.49905	19.4113	10.2425	4.70891	1.4682
22.9	20.192	10.9033	4.94094	1.568	19.8395	10.5244	4.80239	1.49355	19.4039	10.2444	4.71407	1.47043
23.9	20.1886	10.894	4.9293	1.5951	19.8374	10.5254	4.80665	1.50805	19.4034	10.234	4.71745	1.47379
24.9	20.177	10.8671	4.93961	1.6068	19.8122	10.4995	4.82596	1.52435	19.3971	10.2223	4.73263	1.47489
25.9	20.1636	10.8557	4.95108	1.625	19.7982	10.4738	4.83513	1.53985	19.3865	10.211	4.74639	1.47564
26.9	20.1587	10.8385	4.95343	1.6434	19.7854	10.4607	4.84478	1.54055	19.3797	10.2031	4.75563	1.46792
27.9	20.1408	10.8301	4.9366	1.6352	19.7783	10.4468	4.85095	1.54565	19.3467	10.205	4.75187	1.46078
28.9	20.1221	10.8334	4.9326	1.6182	19.7656	10.4539	4.83855	1.55455	19.3249	10.2061	4.7518	1.45624
29.9	20.1018	10.8418	4.9347	1.5977	19.7343	10.4515	4.82925	1.55165	19.3012	10.2101	4.74878	1.45299
30.9	20.0877	10.8525	4.9316	1.5848	19.7341	10.4508	4.82295	1.55065	19.2831	10.2056	4.73843	1.44666
31.9	20.072	10.8552	4.9306	1.5621	19.7283	10.468	4.82555	1.54765	19.2742	10.2076	4.73668	1.42954
32.9	20.0549	10.8565	4.9317	1.5508	19.7184	10.4706	4.81805	1.55905	19.2633	10.2023	4.73395	1.43935
33.9	20.055	10.8572	4.9338	1.5609	19.7081	10.4577	4.79345	1.55975	19.2704	10.1931	4.73094	1.46035
34.9	20.0464	10.8504	4.9259	1.5652	19.7056	10.4362	4.79525	1.55315	19.2785	10.1796	4.71814	1.46552
35.9	20.0366	10.8428	4.914	1.563	19.7043	10.4349	4.79265	1.54515	19.2707	10.1737	4.70824	1.46562
36.9	20.0347	10.829	4.9242	1.5759	19.6957	10.4417	4.79875	1.54565	19.2531	10.1747	4.71991	1.46984
37.9	20.0347	10.8192	4.9199	1.5869	19.6836	10.4332	4.79645	1.54355	19.2352	10.1718	4.7264	1.49149
38.9	20.0259	10.8061	4.9093	1.5863	19.6589	10.4299	4.80255	1.53295	19.2259	10.1695	4.72768	1.4924
39.9	20.0209	10.7974	4.9077	1.5792	19.6458	10.4358	4.81325	1.53895	19.2115	10.1602	4.72162	1.48239
40.9	20.0146	10.7936	4.9055	1.5859	19.6264	10.4551	4.81135	1.55565	19.1844	10.1534	4.72433	1.48945
41.9	19.996	10.8017	4.9123	1.5978	19.6098	10.4587	4.81355	1.57425	19.1635	10.1529	4.73707	1.49828
42.9	19.9777	10.7995	4.89181	1.5903	19.5964	10.4517	4.79996	1.57675	19.1577	10.1444	4.72578	1.49667
43.9	19.9683	10.7922	4.89062	1.5754	19.5966	10.4598	4.79087	1.58555	19.1653	10.129	4.71966	1.48763
44.9	19.9716	10.7984	4.89266	1.562	19.6073	10.4573	4.78661	1.59345	19.1624	10.1224	4.71658	1.47512
45.9	19.9567	10.8098	4.89222	1.5612	19.6069	10.4679	4.78267	1.58905	19.1528	10.1389	4.71866	1.46767
46.9	19.9412	10.811	4.8905	1.5638	19.6025	10.4699	4.78055	1.57735	19.1471	10.1562	4.71382	1.45517
47.9	19.9437	10.7953	4.884	1.5565	19.5969	10.4577	4.77445	1.57075	19.1415	10.1499	4.70067	1.43724
48.9	19.938	10.7969	4.8889	1.5395	19.5912	10.4449	4.77725	1.56435	19.1347	10.1432	4.70045	1.42537
49.9	19.9249	10.7902	4.8955	1.5408	19.5705	10.4202	4.78225	1.55045	19.118	10.1441	4.69657	1.41656
50.9	19.9025	10.7837	4.9004	1.5494	19.5523	10.408	4.78925	1.55525	19.0997	10.138	4.69447	1.42969
51.9	19.8947	10.7806	4.8902	1.5498	19.5313	10.402	4.78635	1.55635	19.0834	10.1345	4.688	1.43795
52.9	19.8971	10.7919	4.9018	1.5558	19.5196	10.3972	4.79465	1.56115	19.0821	10.1334	4.69175	1.45261
53.9	19.8847	10.7864	4.9094	1.5525	19.5093	10.3851	4.79525	1.55555	19.081	10.1337	4.70313	1.46189
54.9	19.8739	10.7769	4.9114	1.559	19.4907	10.3863	4.79435	1.54735	19.0689	10.1229	4.70982	1.47718
55.9	19.8637	10.7805	4.9041	1.5676	19.4733	10.3946	4.79285	1.56225	19.0513	10.1224	4.71316	1.49741
56.9	19.8613	10.789	4.9024	1.5649	19.4616	10.4125	4.78565	1.55765	19.0443	10.1409	4.71406	1.50439
57.9	19.8458	10.7888	4.9094	1.5759	19.4427	10.4296	4.78705	1.56765	19.0377	10.1389	4.71466	1.50317
58.9	19.8377	10.7665	4.9138	1.5662	19.4304	10.4177	4.79375	1.56565	19.037	10.1197	4.71944	1.48725
59.9	19.8322	10.7663	4.8986	1.5731	19.4179	10.4273	4.78375	1.57575	19.0295	10.102	4.70477	1.48808
60.9	19.8144	10.7558	4.8856	1.5752	19.4063	10.422	4.78225	1.57945	19.0076	10.1046	4.69434	1.48189
61.9	19.7961	10.7603	4.8813	1.5824	19.4025	10.414	4.77275	1.56935	19.0008	10.1179	4.69523	1.4774
62.9	19.7797	10.7703	4.8751	1.5933	19.396	10.4038	4.75805	1.57235	18.9958	10.1129	4.6802	1.47677
63.9	19.7719	10.7814	4.8554	1.5785	19.3936	10.3917	4.74275	1.55785	18.9942	10.1075	4.66005	1.47296
64.9	19.769	10.7961	4.84085	1.5718	19.3947	10.3963	4.7297	1.55185	18.9883	10.1099	4.6502	1.46985
65.9	19.7654	10.8017	4.84016	1.5582	19.3905	10.395	4.74011	1.54275	18.9887	10.1194	4.65028	1.4672
66.9	19.7581	10.8091	4.83931	1.5595	19.3822	10.3906	4.74676	1.54205	18.996	10.1193	4.64788	1.47317
67.9	19.7645	10.8172	4.83536	1.5499	19.3727	10.3991	4.75181	1.54485	18.9874	10.1104	4.63488	1.47657
68.9	19.7584	10.8192	4.8429	1.55	19.3748	10.3989	4.76405	1.54115	18.9746	10.1049	4.63939	1.4682
69.9	19.7589	10.8054	4.8387	1.5579	19.3671	10.3955	4.76845	1.53455	18.9674	10.1042	4.64504	1.46513
70.9	19.7477	10.7932	4.8324	1.5627	19.3581	10.3826	4.75875	1.54075	18.9613	10.1047	4.64372	1.46685
71.9	19.7496	10.7771	4.83795	1.5743	19.3603	10.371	4.7528	1.55285	18.9561	10.0913	4.6527	1.47332
72.9	19.756	10.7681	4.85058	1.5746	19.3629	10.3683	4.75233	1.55105	18.9445	10.087	4.65754	1.47154
73.9	19.749	10.7554	4.8558	1.5815	19.3585	10.3559	4.75255	1.55585	18.9402	10.0793	4.6589	1.46844
74.9	19.7451	10.7418	4.85148	1.5744	19.3381	10.3429	4.74903	1.55085	18.9366	10.0662	4.65914	1.46762
75.9	19.7482	10.7398	4.8737	1.5692	19.3393	10.3358	4.74885	1.54935	18.9287	10.0675	4.6694	1.46266
76.9	19.7476	10.7454	4.87788	1.5563	19.3346	10.3342	4.75283	1.54645	18.913	10.0639	4.67254	1.47143
77.9	19.7402	10.7549	4.87804	1.5468	19.3277	10.3258	4.76029	1.53875	18.9009	10.0545	4.66472	1.47457
78.9	19.7309	10.7507	4.88356	1.5449	19.3145	10.3102	4.75211	1.53075	18.8997	10.0425	4.67138	1.47332
79.9	19.7321	10.7398	4.89013	1.5394	19.3119	10.3041	4.75208	1.52555	18.9032	10.035	4.67784	1.46421
80.9	19.7311	10.7305	4.89011	1.544	19.3102	10.3026	4.75556	1.52345	18.8979	10.036	4.68058	1.45268
81.9	19.7215	10.7229	4.88437	1.5483	19.3041	10.3034	4.76802	1.52805	18.893	10.0283	4.67546	1.45544
82.9	19.7013	10.714	4.88476	1.5755	19.2883	10.3068	4.76481	1.53585	18.8899	10.0174	4.67718	1.4575
83.9	19.6983	10.7088	4.88491	1.5823	19.2883	10.3155	4.75756	1.52345	18.8863	10.0258	4.68468	1.45587
84.9	19.6921	10.7097	4.87275	1.57693	19.2882	10.3255	4.7682	1.52128	18.8748	10.032	4.6783	1.44889
85.9	19.6836	10.7214	4.86602	1.56445	19.2802	10.3397	4.76507	1.5154	18.8635	10.0418	4.67496	1.45605
86.9	19.6737	10.7347	4.86294	1.55324	19.2729	10.3501	4.76759	1.50809	18.8645	10.0529	4.68072	1.46217
87.9	19.6642	10.7353	4.85711	1.5466	19.2652	10.3523	4.76046	1.49695	18.8485	10.0567	4.67538	1.46445
88.9	19.6673	10.7403	4.83827	1.53443	19.2613	10.3555	4.75252	1.49368	18.8351	10.0642	4.65536	1.45869
89.9	19.6562	10.7389	4.83034	1.53797	19.2515	10.3504	4.74869	1.50622	18.827	10.0765	4.65172	1.45161
90.9	19.6504	10.7408	4.8299	1.5411	19.2432	10.352	4.73695	1.50555	18.8246	10.083	4.65219	1.4386
91.9	19.6514	10.7288	4.8284	1.5483	19.2385	10.3379	4.74305	1.50465	18.8198	10.0739	4.64762	1.42788
92.9	19.649	10.7209	4.8136	1.5657	19.2371	10.3328	4.73195	1.51645	18.8071	10.0653	4.63753	1.43402
93.9	19.6345	10.7113	4.8059	1.5627	19.2257	10.3191	4.72605	1.53315	18.8047	10.0493	4.63851	1.4326
94.9	19.6166	10.6982	4.81456	1.5776	19.2086	10.3077	4.72691	1.54735	18.7992	10.0372	4.65598	1.45599
95.9	19.5985	10.692	4.82247	1.5862	19.1952	10.3001	4.73162	1.55535	18.7848	10.0148	4.66176	1.4769
96.9	19.5868	10.6827	4.83113	1.5764	19.1841	10.2883	4.74568	1.55235	18.7731	9.99073	4.65844	1.47571
97.9	19.5722	10.6683	4.83326	1.5622	19.1713	10.2649	4.73911	1.53675	18.77	9.97071	4.66088	1.46807
98.9	19.56	10.6455	4.8346	1.5557	19.1674	10.2477	4.72745	1.52305	18.7724	9.94903	4.6524	1.46148
99.9	19.5645	10.6267	4.83154	1.5604	19.1723	10.2303	4.72279	1.49825	18.7683	9.93937	4.64912	1.45242
100.9	19.5625	10.6158	4.83368	1.5546	19.1796	10.2137	4.72353	1.49175	18.7628	9.93445	4.64244	1.43919
101.9	19.5646	10.6106	4.82418	1.5513	19.1861	10.212	4.71623	1.49395	18.7635	9.93641	4.62854	1.43159
102.9	19.5622	10.5966	4.81803	1.5553	19.1837	10.1954	4.69748	1.49415	18.7689	9.93387	4.62024	1.43186
103.9	19.5502	10.5933	4.8227	1.5532	19.186	10.2007	4.70555	1.49975	18.7596	9.93081	4.6193	1.42804
104.9	19.5319	10.5988	4.8273	1.5479	19.1722	10.204	4.71325	1.50185	18.7406	9.93839	4.6257	1.41964
105.9	19.5102	10.6037	4.83933	1.5365	19.1555	10.2141	4.72718	1.51215	18.7372	9.94255	4.63344	1.42884
106.9	19.5026	10.6151	4.8465	1.5346	19.1357	10.2111	4.72915	1.51785	18.7288	9.93979	4.6375	1.43359
107.9	19.4953	10.6184	4.84941	1.5327	19.1206	10.207	4.72926	1.51595	18.7305	9.93771	4.63718	1.42796
108.9	19.4785	10.6218	4.84737	1.5278	19.1122	10.2165	4.73292	1.52315	18.7234	9.94395	4.64516	1.43078
109.9	19.4638	10.6196	4.83608	1.5337	19.1037	10.215	4.71723	1.53455	18.7148	9.93949	4.64124	1.44286
110.9	19.4729	10.6226	4.82974	1.5359	19.1029	10.2102	4.70479	1.53515	18.7178	9.93517	4.63692	1.45784
111.9	19.4809	10.635	4.8262	1.538	19.1123	10.2073	4.68215	1.53455	18.7196	9.94159	4.631	1.45042
112.9	19.4899	10.6326	4.8054	1.5353	19.1258	10.2245	4.67115	1.51975	18.7191	9.94879	4.6202	1.44249
113.9	19.4886	10.6288	4.79172	1.5431	19.1289	10.2327	4.66067	1.51115	18.7167	9.95041	4.60636	1.4428
114.9	19.4952	10.6268	4.7874	1.5619	19.1208	10.2204	4.65605	1.51575	18.7032	9.94451	4.59703	1.45106
115.9	19.4959	10.6245	4.7986	1.5712	19.1149	10.2141	4.65855	1.50975	18.6978	9.94943	4.59781	1.45698
116.9	19.4931	10.6233	4.8093	1.5953	19.1069	10.2094	4.67575	1.52445	18.6856	9.95103	4.60038	1.46368
117.9	19.4743	10.621	4.7905	1.60399	19.0809	10.1933	4.66735	1.52444	18.6562	9.93429	4.57171	1.46577
118.9	19.4708	10.621	4.78817	1.60399	19.0762	10.1826	4.66032	1.52444	18.6425	9.92505	4.56636	1.46577
119.9
120.9
121.9
122.9	-0.8068	2.86445	1.03644	0.2883	-0.98325	2.5482	1.02329	0.48415	-0.55397	2.07234	1.00802	0.29081
123.9	1.2267	1.79095	0.4113	0.18311	1.12915	1.5464	0.43555	0.24726	1.0064	1.17957	0.4086	0.15193
124.9	0.74297	0.98145	0.1745	0.11604	0.69312	0.7611	0.17635	0.14229	0.54866	0.53243	0.187	0.10227
125.9	0.0889401	0.51285	0.05841	0.0978	0.06439	0.2974	0.06036	0.09995	-0.03208	0.15896	0.08148	0.07393
126.9	-0.41662	0.24425	-0.00208	0.0575	-0.40837	0.0333	-0.00903	0.03795	-0.43726	-0.05206	0.01176	0.036
127.9	-0.76406	0.08215	-0.06778	0.022	-0.73361	-0.1122	-0.07243	0.00125	-0.71918	-0.16459	-0.04854	0.00543
128.9	-0.96421	-0.05615	-0.1006	0.0007	-0.91956	-0.2324	-0.10575	-0.01325	-0.87898	-0.26083	-0.0687	-0.01215
129.9	-1.05204	-0.16675	-0.11183	-0.0044	-1.02099	-0.3339	-0.11988	-0.03975	-0.95202	-0.33956	-0.07934	-0.02336
130.9	-1.12411	-0.22593	-0.12345	-0.0071	-1.08426	-0.37828	-0.1261	-0.05255	-1.04308	-0.36699	-0.0811	-0.03331
131.9	-1.18486	-0.25446	-0.13153	-0.0144	-1.13821	-0.39891	-0.13848	-0.05865	-1.09958	-0.38053	-0.08754	-0.02732
132.9	-1.21602	-0.25284	-0.14356	-0.0244	-1.16197	-0.40599	-0.13631	-0.06195	-1.13526	-0.37627	-0.08078	-0.02749
133.9	-1.2283	-0.24858	-0.14089	-0.0262	-1.16535	-0.40843	-0.12894	-0.06965	-1.14786	-0.36519	-0.07222	-0.02196
134.9	-1.2231	-0.23983	-0.13659	-0.03	-1.15575	-0.40358	-0.11734	-0.07695	-1.14367	-0.35329	-0.07062	-0.01521
135.9	-1.2279	-0.23911	-0.13804	-0.0402	-1.15925	-0.40436	-0.11529	-0.07015	-1.1403	-0.35173	-0.08392	-0.01776
136.9	-1.2365	-0.23711	-0.1276	-0.0486	-1.16455	-0.40926	-0.11865	-0.08085	-1.13932	-0.35513	-0.0889	-0.01719
137.9	-1.2218	-0.2384	-0.12408	-0.0572	-1.15165	-0.40535	-0.09673	-0.08175	-1.13484	-0.34805	-0.07754	-0.02413
138.9	-1.2192	-0.24679	-0.11946	-0.0476	-1.15345	-0.39744	-0.10081	-0.07935	-1.1325	-0.34717	-0.07688	-0.02568
139.9	-1.22348	-0.25031	-0.12018	-0.043	-1.15123	-0.38846	-0.11373	-0.07375	-1.11694	-0.35643	-0.08384	-0.02564
140.9	-1.22412	-0.2645	-0.12484	-0.0359	-1.15427	-0.38645	-0.11999	-0.07365	-1.11446	-0.37005	-0.08962	-0.02976
141.9	-1.2283	-0.27212	-0.13088	-0.0355	-1.15535	-0.37827	-0.12093	-0.06305	-1.12402	-0.38151	-0.08364	-0.02387
142.9	-1.21658	-0.27978	-0.14273	-0.041	-1.14903	-0.37713	-0.12048	-0.05275	-1.12764	-0.38039	-0.08494	-0.01337
143.9	-1.21674	-0.28536	-0.14443	-0.0346	-1.14739	-0.38411	-0.13428	-0.05345	-1.12042	-0.38943	-0.09314	-0.00839
144.9	-1.21085	-0.28579	-0.13513	-0.037	-1.1424	-0.39634	-0.13278	-0.04945	-1.1206	-0.39157	-0.09994	-0.00592
145.9	-1.20133	-0.2789	-0.13987	-0.0524	-1.14238	-0.40085	-0.13642	-0.05275	-1.12884	-0.38695	-0.08746	-0.00753
146.9	-1.19933	-0.26386	-0.14161	-0.0643	-1.14718	-0.39081	-0.14266	-0.04245	-1.13884	-0.37293	-0.08318	-0.00431
147.9	-1.19478	-0.26504	-0.1419	-0.0717	-1.14053	-0.38859	-0.14955	-0.04105	-1.12794	-0.35787	-0.0881	-0.00656
148.9	-1.1948	-0.27385	-0.14011	-0.0768	-1.14135	-0.3911	-0.15266	-0.04085	-1.1235	-0.35955	-0.09138	-0.01468
149.9	-1.1923	-0.27437	-0.12815	-0.0896	-1.14155	-0.38812	-0.1514	-0.04245	-1.12207	-0.36501	-0.0861	-0.02917
150.9	-1.2018	-0.26975	-0.12538	-0.0882	-1.13785	-0.3811	-0.13703	-0.03715	-1.11528	-0.36395	-0.07974	-0.02733
151.9	-1.20041	-0.2781	-0.11344	-0.0973	-1.14026	-0.37625	-0.11539	-0.03255	-1.11128	-0.36295	-0.07602	-0.03018
152.9	-1.18429	-0.28981	-0.11137	-0.1089	-1.12964	-0.38626	-0.10482	-0.04015	-1.09492	-0.36673	-0.07026	-0.03696
153.9	-1.18013	-0.27529	-0.11166	-0.1111	-1.13198	-0.38894	-0.09891	-0.05445	-1.09634	-0.36497	-0.06948	-0.03745
154.9	-1.1769	-0.25409	-0.11337	-0.1223	-1.11815	-0.38614	-0.09722	-0.05475	-1.10061	-0.34997	-0.06816	-0.03555
155.9	-1.17792	-0.24825	-0.12698	-0.1138	-1.10897	-0.3839	-0.09083	-0.03735	-1.09756	-0.33445	-0.06694	-0.01446
156.9	-1.16773	-0.2664	-0.13404	-0.1169	-1.10148	-0.38435	-0.09459	-0.04315	-1.09824	-0.32645	-0.05272	-0.01526
157.9	-1.163	-0.26789	-0.1388	-0.1169	-1.09605	-0.39164	-0.10025	-0.05735	-1.09768	-0.32467	-0.0629	-0.02479
158.9	-1.1659	-0.2704	-0.13168	-0.1106	-1.08615	-0.38735	-0.10723	-0.05385	-1.08871	-0.32615	-0.06434	-0.0332
159.9	-1.1672	-0.28731	-0.12889	-0.1045	-1.07925	-0.38896	-0.11134	-0.05225	-1.09283	-0.32653	-0.05772	-0.04217
160.9	-1.1726	-0.30308	-0.12715	-0.1024	-1.08845	-0.39663	-0.0979	-0.06265	-1.08941	-0.33719	-0.0467	-0.05061
161.9	-1.1672	-0.30302	-0.11787	-0.1155	-1.08395	-0.39737	-0.10402	-0.08535	-1.08061	-0.33931	-0.04366	-0.0738
162.9	-1.1652	-0.27973	-0.12069	-0.1287	-1.08315	-0.37598	-0.10904	-0.09455	-1.08199	-0.32609	-0.05482	-0.08811
163.9	-1.1816	-0.2653	-0.11309	-0.1311	-1.09205	-0.35155	-0.10804	-0.08725	-1.08842	-0.31165	-0.04892	-0.09035
164.9	-1.17091	-0.25752	-0.11819	-0.1266	-1.08896	-0.33647	-0.10304	-0.08935	-1.08728	-0.30671	-0.04372	-0.08661
165.9	-1.15418	-0.24692	-0.12156	-0.1312	-1.08493	-0.32067	-0.09241	-0.09535	-1.06914	-0.30661	-0.03868	-0.09102
166.9	-1.14445	-0.23983	-0.12965	-0.1249	-1.0733	-0.30208	-0.1037	-0.09295	-1.0551	-0.30429	-0.0468	-0.09285
167.9	-1.14095	-0.2619	-0.14523	-0.1199	-1.0778	-0.30435	-0.10508	-0.09055	-1.0575	-0.31155	-0.04944	-0.09276
168.9	-1.1466	-0.28597	-0.14368	-0.1056	-1.09575	-0.33422	-0.11253	-0.08695	-1.0569	-0.34261	-0.04484	-0.08542
169.9	-1.14229	-0.30643	-0.14677	-0.1117	-1.10094	-0.35048	-0.11072	-0.09135	-1.05052	-0.36659	-0.04986	-0.0929
170.9	-1.13802	-0.31472	-0.15313	-0.1238	-1.09027	-0.35817	-0.11128	-0.10495	-1.03676	-0.37011	-0.06224	-0.10232
171.9	-1.14141	-0.31876	-0.1624	-0.1295	-1.08416	-0.38101	-0.11575	-0.10975	-1.03978	-0.37473	-0.0753	-0.1005
172.9	-1.1453	-0.32375	-0.16336	-0.1406	-1.08495	-0.3965	-0.12111	-0.12485	-1.0465	-0.36765	-0.07958	-0.09775
173.9	-1.1542	-0.30978	-0.16073	-0.1473	-1.08315	-0.39493	-0.12188	-0.12805	-1.0513	-0.35999	-0.07764	-0.09733
174.9	-1.14996	-0.30533	-0.16187	-0.1608	-1.07501	-0.38928	-0.11752	-0.12305	-1.05008	-0.33359	-0.08126	-0.09664
175.9	-1.14435	-0.30518	-0.16868	-0.1622	-1.0691	-0.38613	-0.12483	-0.13535	-1.0419	-0.31579	-0.08644	-0.08888
176.9	-1.138	-0.30275	-0.1653	-0.1588	-1.07115	-0.3903	-0.13745	-0.14125	-1.03301	-0.30685	-0.0896	-0.08222
177.9	-1.1306	-0.31552	-0.16327	-0.1557	-1.06965	-0.37727	-0.15332	-0.13665	-1.03095	-0.29611	-0.09896	-0.08098
178.9	-1.1308	-0.32318	-0.15857	-0.1587	-1.07835	-0.37373	-0.15032	-0.12605	-1.02562	-0.30429	-0.09116	-0.08291
179.9	-1.12482	-0.32857	-0.14472	-0.1565	-1.07887	-0.37742	-0.15387	-0.11395	-1.01656	-0.31331	-0.08616	-0.07575
180.9	-1.13152	-0.3334	-0.14269	-0.1548	-1.07667	-0.37465	-0.15964	-0.11525	-1.00786	-0.33225	-0.09582	-0.06771
181.9	-1.13018	-0.32961	-0.14036	-0.1467	-1.07903	-0.37866	-0.15391	-0.09635	-1.01144	-0.34263	-0.08738	-0.0566
182.9	-1.13066	-0.33134	-0.14219	-0.1304	-1.06801	-0.38309	-0.14644	-0.07385	-1.00998	-0.35597	-0.07982	-0.04338
183.9	-1.13564	-0.32424	-0.13552	-0.1328	-1.05579	-0.38039	-0.13177	-0.07015	-1.00092	-0.37017	-0.06566	-0.04005
184.9	-1.1342	-0.31583	-0.12945	-0.132	-1.04155	-0.38208	-0.133	-0.07035	-0.998	-0.37479	-0.0724	-0.03954
185.9	-1.12749	-0.31349	-0.13412	-0.1293	-1.04264	-0.37924	-0.13967	-0.07385	-1.00022	-0.38047	-0.07536	-0.04909
186.9	-1.119	-0.3072	-0.14203	-0.1178	-1.04035	-0.38305	-0.13938	-0.06875	-1.0083	-0.38485	-0.06814	-0.04954
187.9	-1.12858	-0.31114	-0.1505	-0.1244	-1.03493	-0.37579	-0.14505	-0.07375	-1.01204	-0.38457	-0.07462	-0.04792
188.9	-1.12699	-0.32077	-0.1355	-0.1431	-1.03834	-0.38782	-0.13055	-0.07785	-1.01882	-0.39131	-0.06417	-0.04684
189.9	-1.12401	-0.3231	-0.1417	-0.144	-1.04526	-0.40045	-0.12625	-0.07405	-1.01968	-0.38725	-0.06548	-0.03833
190.9	-1.122	-0.31571	-0.1494	-0.1373	-1.05795	-0.40136	-0.12445	-0.06765	-1.0166	-0.37933	-0.06322	-0.02837
191.9	-1.1244	-0.31341	-0.156	-0.1335	-1.05385	-0.39726	-0.11535	-0.06255	-1.01317	-0.36583	-0.0672	-0.02306
192.9	-1.12638	-0.31769	-0.14585	-0.1403	-1.05503	-0.39144	-0.1067	-0.06285	-1.00514	-0.34807	-0.0594	-0.02288
193.9	-1.11443	-0.3115	-0.12742	-0.1316	-1.05648	-0.39815	-0.09897	-0.06285	-1.00154	-0.35225	-0.04626	-0.03164
194.9	-1.1219	-0.31137	-0.12103	-0.114	-1.06425	-0.38092	-0.09328	-0.06355	-1.00292	-0.34631	-0.04324	-0.03308
195.9	-1.11677	-0.29771	-0.11479	-0.0978	-1.06002	-0.36646	-0.09354	-0.06485	-0.99986	-0.33883	-0.03572	-0.036
196.9	-1.11437	-0.30517	-0.11157	-0.1045	-1.05562	-0.36292	-0.09292	-0.07525	-0.99096	-0.33791	-0.02696	-0.05151
197.9	-1.10982	-0.30576	-0.11966	-0.0972	-1.05487	-0.36591	-0.10081	-0.07775	-0.98916	-0.34493	-0.03918	-0.05613
198.9	-1.11634	-0.30178	-0.13319	-0.0971	-1.05679	-0.37223	-0.10334	-0.07165	-0.98822	-0.34759	-0.05542	-0.06088
199.9	-1.11597	-0.30496	-0.15047	-0.1055	-1.04852	-0.36691	-0.11182	-0.07395	-0.97486	-0.33683	-0.06646	-0.057
200.9	-1.1046	-0.29351	-0.15101	-0.102	-1.02925	-0.36636	-0.11316	-0.07385	-0.9573	-0.32753	-0.06478	-0.05735
201.9	-1.1032	-0.29827	-0.15226	-0.1038	-1.01855	-0.35492	-0.11401	-0.06955	-0.948	-0.32811	-0.06898	-0.04987
202.9	-1.10743	-0.29997	-0.15336	-0.091	-1.01508	-0.36372	-0.11351	-0.06535	-0.95074	-0.33521	-0.08258	-0.0402
203.9	-1.10133	-0.30544	-0.15323	-0.0812	-1.01988	-0.36689	-0.12218	-0.05795	-0.94734	-0.33637	-0.07384	-0.03212
204.9	-1.1059	-0.30453	-0.14856	-0.0805	-1.02435	-0.36078	-0.12151	-0.06765	-0.9454	-0.33679	-0.06458	-0.03222
205.9	-1.10878	-0.29284	-0.14414	-0.0797	-1.03013	-0.35289	-0.10839	-0.07355	-0.95124	-0.33087	-0.05402	-0.03431
206.9	-1.10886	-0.30219	-0.13944	-0.0814	-1.03381	-0.35434	-0.10879	-0.08445	-0.95068	-0.33287	-0.04472	-0.04104
207.9	-1.10845	-0.31611	-0.12492	-0.0993	-1.034	-0.37476	-0.10837	-0.09115	-0.9457	-0.34683	-0.03386	-0.05605
208.9	-1.11589	-0.31833	-0.11874	-0.1064	-1.04174	-0.37638	-0.10999	-0.09435	-0.95492	-0.35139	-0.02202	-0.06325
209.9	-1.1353	-0.31492	-0.12042	-0.1153	-1.03715	-0.36777	-0.10727	-0.09955	-0.955	-0.34311	-0.02236	-0.06299
210.9	-1.12001	-0.32175	-0.11738	-0.1098	-1.02726	-0.3735	-0.10873	-0.09925	-0.94788	-0.35435	-0.02934	-0.06308
211.9	-1.1145	-0.3353	-0.12043	-0.0965	-1.01875	-0.39375	-0.11698	-0.08485	-0.9364	-0.37725	-0.03214	-0.06334
212.9	-1.11654	-0.33829	-0.13399	-0.0975	-1.01329	-0.40264	-0.11264	-0.07505	-0.94092	-0.39437	-0.04172	-0.06395
213.9	-1.12168	-0.33871	-0.13971	-0.0777	-1.01633	-0.40506	-0.10576	-0.06245	-0.94794	-0.39613	-0.04648	-0.05237
214.9	-1.1064	-0.34244	-0.14036	-0.0698	-1.01025	-0.39849	-0.10501	-0.05865	-0.9367	-0.40307	-0.04768	-0.04775
215.9	-1.08248	-0.34623	-0.13064	-0.0747	-1.00523	-0.40068	-0.09579	-0.05295	-0.92954	-0.41489	-0.04982	-0.05388
216.9	-1.07615	-0.34022	-0.12893	-0.0852	-1.0016	-0.40097	-0.09588	-0.05485	-0.9343	-0.41221	-0.05194	-0.05427
217.9	-1.06868	-0.34118	-0.1205	-0.0853	-0.99433	-0.38843	-0.08995	-0.05635	-0.93294	-0.40819	-0.0484	-0.04397
218.9	-1.05832	-0.34068	-0.0992	-0.0849	-0.98917	-0.37993	-0.09095	-0.05825	-0.92486	-0.39559	-0.047	-0.04455
219.9	-1.05734	-0.33005	-0.09844	-0.0923	-0.98399	-0.3693	-0.09769	-0.05965	-0.92032	-0.38945	-0.05612	-0.03917
220.9	-1.05255	-0.3218	-0.10709	-0.0949	-0.9824	-0.36235	-0.10054	-0.05475	-0.9147	-0.37335	-0.06662	-0.02943
221.9	-1.05607	-0.3186	-0.12318	-0.0881	-0.97802	-0.35665	-0.10113	-0.04505	-0.91466	-0.36575	-0.06754	-0.01839
222.9	-1.06582	-0.3342	-0.12557	-0.0872	-0.98557	-0.35395	-0.09932	-0.04455	-0.90556	-0.36265	-0.05676	-0.01359
223.9	-1.07527	-0.34962	-0.1352	-0.096	-1.00032	-0.35447	-0.10825	-0.04665	-0.90966	-0.35291	-0.0553	-0.01553
224.9	-1.08416	-0.34973	-0.15841	-0.1055	-1.01101	-0.35448	-0.12396	-0.03585	-0.92238	-0.35819	-0.05978	-0.00638
225.9	-1.0792	-0.35879	-0.17068	-0.1068	-1.01755	-0.35864	-0.13233	-0.03085	-0.92488	-0.36227	-0.06044	-0.01106
226.9	-1.0819	-0.35996	-0.17795	-0.1084	-1.00935	-0.36351	-0.1381	-0.02525	-0.92455	-0.36163	-0.0638	-0.01976
227.9	-1.0845	-0.35755	-0.18024	-0.1033	-1.00795	-0.3577	-0.15109	-0.02805	-0.93096	-0.35745	-0.06622	-0.02065
228.9	-1.0855	-0.33748	-0.17522	-0.0963	-1.00535	-0.35083	-0.14707	-0.01775	-0.9359	-0.35979	-0.07456	-0.02225
229.9	-1.08812	-0.31147	-0.17739	-0.0828	-0.99977	-0.34492	-0.13884	-0.00955	-0.94826	-0.36221	-0.08322	-0.02617
230.9	-1.0802	-0.30481	-0.17662	-0.0734	-0.99045	-0.33696	-0.13497	-0.00635	-0.9385	-0.35733	-0.08346	-0.02478
231.9	-1.06866	-0.29968	-0.17644	-0.0667	-0.98321	-0.32693	-0.13689	-0.00855	-0.92088	-0.34879	-0.08542	-0.02784
232.9	-1.06151	-0.2976	-0.17262	-0.0726	-0.98116	-0.30985	-0.13867	-0.01475	-0.90838	-0.34505	-0.08176	-0.03418
233.9	-1.06416	-0.29276	-0.16616	-0.0793	-0.98741	-0.30471	-0.13641	-0.01335	-0.90408	-0.34423	-0.08068	-0.03171
234.9	-1.06025	-0.29989	-0.16929	-0.0887	-0.9793	-0.30184	-0.13934	-0.02145	-0.902	-0.34407	-0.07142	-0.03026
235.9	-1.06114	-0.31991	-0.16354	-0.0889	-0.97579	-0.30296	-0.13859	-0.02655	-0.90212	-0.35143	-0.06532	-0.02247
236.9	-1.06832	-0.33247	-0.15116	-0.0875	-0.98287	-0.30512	-0.13091	-0.03375	-0.89646	-0.36061	-0.06228	-0.0233
237.9	-1.08434	-0.33767	-0.14623	-0.0877	-0.98359	-0.30692	-0.12448	-0.04475	-0.90332	-0.36161	-0.06474	-0.01872
238.9	-1.08404	-0.34034	-0.15087	-0.0802	-0.97849	-0.31089	-0.11202	-0.05635	-0.91922	-0.36177	-0.05736	-0.01553
239.9	-1.08364	-0.35042	-0.15371	-0.0807	-0.96779	-0.31567	-0.09996	-0.07365	-0.91592	-0.36531	-0.05058	-0.01868
240.9	-1.08948	-0.35807	-0.15785	-0.0805	-0.96983	-0.32232	-0.1017	-0.07835	-0.91624	-0.37401	-0.0419	-0.00879
241.9	-1.0947	-0.35705	-0.16212	-0.0845	-0.97395	-0.3307	-0.11417	-0.08475	-0.912	-0.37175	-0.04186	-0.01843
242.9	-1.08767	-0.35207	-0.17442	-0.0887	-0.97312	-0.34242	-0.12407	-0.09135	-0.91396	-0.36391	-0.05006	-0.03289
243.9	-1.07923	-0.34821	-0.18664	-0.0843	-0.97788	-0.34976	-0.12669	-0.08875	-0.92014	-0.35993	-0.05112	-0.04059
244.9	-1.08128	-0.33608	-0.18483	-0.081	-0.98023	-0.35893	-0.14248	-0.07745	-0.91074	-0.36509	-0.05794	-0.04721
245.9	-1.07791	-0.33329	-0.18359	-0.0846	-0.97936	-0.38134	-0.14854	-0.06985	-0.90768	-0.36517	-0.06642	-0.05863
246.9	-1.069	-0.32555	-0.18106	-0.0854	-0.97795	-0.3893	-0.14581	-0.06145	-0.9024	-0.35835	-0.08068	-0.07626
247.9	-1.06078	-0.31689	-0.17795	-0.0941	-0.97553	-0.39204	-0.1318	-0.06735	-0.89984	-0.36537	-0.0836	-0.07961
248.9	-1.06242	-0.30862	-0.17739	-0.0824	-0.96507	-0.38597	-0.12144	-0.05005	-0.89936	-0.37201	-0.07772	-0.05789
249.9	-1.06575	-0.30733	-0.16795	-0.0877	-0.9596	-0.38748	-0.1221	-0.04775	-0.8915	-0.38319	-0.067	-0.05259
250.9	-1.07595	-0.3161	-0.17051	-0.0899	-0.9611	-0.39625	-0.11056	-0.05275	-0.898	-0.38155	-0.06088	-0.04025
251.9	-1.08614	-0.31087	-0.1589	-0.0963	-0.97099	-0.38112	-0.10365	-0.06405	-0.90952	-0.38411	-0.0509	-0.03672
252.9	-1.09483	-0.31211	-0.1527	-0.0865	-0.97848	-0.37486	-0.10135	-0.08075	-0.91234	-0.37843	-0.0457	-0.03362
253.9	-1.09076	-0.30612	-0.15106	-0.0768	-0.98211	-0.37157	-0.11091	-0.09015	-0.90528	-0.36841	-0.04778	-0.02883
254.9	-1.08396	-0.31764	-0.14515	-0.0827	-0.98421	-0.37929	-0.1228	-0.11375	-0.89688	-0.36227	-0.0541	-0.03809
255.9	-1.07556	-0.32023	-0.14922	-0.0802	-0.97851	-0.38278	-0.12867	-0.11875	-0.88838	-0.35999	-0.06116	-0.04384
256.9	-1.06133	-0.32376	-0.15292	-0.0918	-0.96918	-0.38331	-0.13807	-0.11785	-0.88694	-0.36853	-0.06466	-0.05462
257.9	-1.04878	-0.34028	-0.15987	-0.0835	-0.95693	-0.39593	-0.14612	-0.10995	-0.87914	-0.36909	-0.06746	-0.04805
258.9	-1.04493	-0.33702	-0.17001	-0.0851	-0.94788	-0.39857	-0.15236	-0.10345	-0.87714	-0.37411	-0.07068	-0.04944
259.9	-1.05542	-0.33599	-0.1715	-0.0927	-0.94627	-0.39734	-0.14665	-0.08625	-0.88736	-0.37507	-0.0667	-0.05059
260.9	-1.0714	-0.33434	-0.16969	-0.089	-0.94685	-0.39069	-0.13434	-0.07185	-0.8954	-0.38027	-0.05902	-0.04525
261.9	-1.07377	-0.3465	-0.17336	-0.102	-0.94182	-0.39225	-0.11621	-0.07855	-0.90306	-0.39285	-0.05138	-0.04251
262.9	-1.06441	-0.34243	-0.16387	-0.093	-0.93686	-0.38828	-0.10272	-0.08505	-0.89628	-0.38609	-0.04306	-0.03734
263.9	-1.06399	-0.33782	-0.15879	-0.0943	-0.93484	-0.37967	-0.09184	-0.08935	-0.89752	-0.37671	-0.03392	-0.03694
264.9	-1.05428	-0.34081	-0.15885	-0.1065	-0.93273	-0.37236	-0.0894	-0.09475	-0.90184	-0.36593	-0.0236	-0.02743
265.9	-1.03993	-0.34906	-0.16157	-0.1131	-0.92528	-0.38181	-0.09282	-0.10125	-0.90154	-0.36873	-0.02326	-0.02902
266.9	-1.028	-0.35446	-0.1722	-0.1241	-0.91535	-0.38601	-0.10085	-0.10415	-0.8975	-0.36603	-0.0168	-0.03739
267.9	-1.02775	-0.35361	-0.17596	-0.1332	-0.9279	-0.38406	-0.12181	-0.10595	-0.9078	-0.35193	-0.01948	-0.04721
268.9	-1.04393	-0.35803	-0.17887	-0.1474	-0.93218	-0.38788	-0.13582	-0.11015	-0.90984	-0.34519	-0.02936	-0.06029
269.9	-1.04214	-0.34967	-0.18307	-0.1673	-0.92479	-0.38952	-0.14292	-0.12625	-0.89572	-0.35481	-0.04316	-0.07002
270.9	-1.05118	-0.34863	-0.18247	-0.1587	-0.91953	-0.38948	-0.13562	-0.11525	-0.88384	-0.35959	-0.05316	-0.07307
271.9	-1.05282	-0.34379	-0.17994	-0.1474	-0.91467	-0.37934	-0.12969	-0.11795	-0.86996	-0.35847	-0.05722	-0.07987
272.9	-1.04684	-0.34358	-0.17521	-0.1456	-0.91569	-0.37123	-0.12736	-0.12555	-0.86582	-0.35629	-0.07738	-0.075
273.9	-1.043	-0.33347	-0.16943	-0.1299	-0.90525	-0.36182	-0.11238	-0.11775	-0.8517	-0.35191	-0.08004	-0.07088
274.9	-1.03546	-0.31425	-0.1628	-0.1192	-0.90661	-0.3478	-0.08805	-0.11515	-0.83818	-0.35375	-0.0767	-0.06372
275.9	-1.03495	-0.30968	-0.1634	-0.0963	-0.9165	-0.34383	-0.07775	-0.09975	-0.8472	-0.34769	-0.0697	-0.06053
276.9	-1.02621	-0.30913	-0.17133	-0.1039	-0.91086	-0.34198	-0.08508	-0.10775	-0.84708	-0.34429	-0.06734	-0.07331
277.9	-1.03035	-0.30824	-0.17213	-0.1111	-0.9102	-0.33019	-0.09038	-0.10295	-0.8469	-0.33607	-0.06504	-0.0662
278.9	-1.03456	-0.3004	-0.16824	-0.107	-0.92051	-0.32845	-0.08509	-0.09055	-0.84378	-0.32795	-0.05402	-0.06891
279.9	-1.03693	-0.29825	-0.16477	-0.1104	-0.91918	-0.333	-0.08352	-0.09185	-0.84024	-0.33215	-0.05496	-0.07119
280.9	-1.03635	-0.31165	-0.1724	-0.1077	-0.9207	-0.3423	-0.09415	-0.08485	-0.8465	-0.33565	-0.0612	-0.06477
281.9	-1.0338	-0.32031	-0.17846	-0.107	-0.92135	-0.33796	-0.10521	-0.06985	-0.8467	-0.33613	-0.06368	-0.06259
282.9	-1.04145	-0.30367	-0.1762	-0.1026	-0.9296	-0.32892	-0.10435	-0.05805	-0.8489	-0.33331	-0.0747	-0.04996
283.9	-1.03916	-0.28902	-0.18138	-0.1037	-0.93241	-0.32287	-0.10053	-0.06315	-0.85718	-0.33131	-0.08344	-0.05373
284.9	-1.04062	-0.28804	-0.18587	-0.0937	-0.93027	-0.31729	-0.10232	-0.07745	-0.86366	-0.33917	-0.08036	-0.0522
285.9	-1.04133	-0.29391	-0.18478	-0.1088	-0.92738	-0.31656	-0.09783	-0.09235	-0.86474	-0.33913	-0.07324	-0.0525
286.9	-1.03478	-0.29261	-0.17816	-0.1153	-0.91883	-0.31396	-0.09601	-0.11095	-0.85954	-0.32753	-0.06288	-0.06018
287.9	-1.02885	-0.28582	-0.16291	-0.121	-0.9192	-0.30937	-0.09196	-0.13295	-0.851	-0.32281	-0.05608	-0.06609
288.9	-1.0232	-0.29923	-0.15656	-0.1305	-0.91715	-0.32048	-0.08911	-0.14685	-0.8482	-0.32829	-0.04928	-0.07081
289.9	-1.02309	-0.31913	-0.16055	-0.141	-0.91994	-0.33058	-0.104	-0.14995	-0.84752	-0.33429	-0.0485	-0.07911
290.9	-1.01409	-0.32398	-0.16025	-0.1491	-0.91284	-0.33523	-0.1102	-0.13385	-0.84122	-0.34009	-0.0465	-0.07221
291.9	-1.00989	-0.32899	-0.15896	-0.131	-0.92824	-0.33964	-0.11261	-0.11585	-0.84412	-0.34197	-0.04698	-0.06028
292.9	-1.01155	-0.33743	-0.16112	-0.1291	-0.9447	-0.34698	-0.12207	-0.10065	-0.8555	-0.35009	-0.05476	-0.05041
293.9	-1.02393	-0.35624	-0.16713	-0.134	-0.94498	-0.36239	-0.12868	-0.08405	-0.86634	-0.35767	-0.06084	-0.04063
294.9	-1.02035	-0.36535	-0.16109	-0.1276	-0.9476	-0.3584	-0.13474	-0.06795	-0.8693	-0.34995	-0.05802	-0.03472
295.9	-1.01746	-0.3655	-0.15886	-0.1179	-0.95141	-0.36095	-0.13281	-0.06125	-0.86428	-0.35305	-0.05498	-0.02799
296.9	-1.03037	-0.36701	-0.1638	-0.1245	-0.95952	-0.36366	-0.12965	-0.06205	-0.87186	-0.35163	-0.0616	-0.01886
297.9	-1.02687	-0.36214	-0.1785	-0.1266	-0.94572	-0.36079	-0.13685	-0.06375	-0.86946	-0.33697	-0.06723	-0.01791
298.9	-1.03309	-0.34728	-0.18086	-0.1329	-0.93674	-0.35233	-0.14031	-0.05775	-0.86732	-0.33509	-0.06538	-0.0205
299.9	-1.03092	-0.32828	-0.17999	-0.1274	-0.94347	-0.34753	-0.13124	-0.05965	-0.86226	-0.32989	-0.06132	-0.01311
300.9	-1.04249	-0.31275	-0.17947	-0.1249	-0.94604	-0.3457	-0.12612	-0.06525	-0.86242	-0.32949	-0.05446	-0.00937
301.9	-1.0513	-0.31264	-0.17588	-0.1261	-0.94155	-0.34789	-0.12303	-0.07215	-0.8688	-0.32927	-0.05424	0.0069
302.9	-1.03321	-0.30995	-0.16941	-0.1237	-0.92916	-0.3545	-0.11776	-0.08155	-0.85698	-0.31835	-0.04388	0.00438
303.9	-1.02736	-0.29735	-0.15816	-0.1348	-0.92881	-0.3429	-0.10561	-0.08845	-0.84858	-0.32021	-0.03828	-0.00181
304.9	-1.02813	-0.29555	-0.15353	-0.1309	-0.92778	-0.3436	-0.09578	-0.09135	-0.85084	-0.32067	-0.03344	-0.00113
305.9	-1.02696	-0.30715	-0.14817	-0.1348	-0.92541	-0.3491	-0.09952	-0.08705	-0.85188	-0.32235	-0.03096	-0.00529
306.9	-1.02208	-0.31403	-0.15257	-0.1318	-0.93213	-0.34658	-0.10032	-0.08565	-0.85514	-0.32459	-0.04326	-0.00198
307.9	-1.0168	-0.3119	-0.15422	-0.1204	-0.93215	-0.34455	-0.09627	-0.08865	-0.8556	-0.32835	-0.04186	-0.00596
308.9	-1.02782	-0.31655	-0.15476	-0.1124	-0.93107	-0.3294	-0.09641	-0.08675	-0.86076	-0.32875	-0.04088	-0.0125
309.9	-1.03537	-0.32	-0.15253	-0.1012	-0.92902	-0.32935	-0.09258	-0.08595	-0.86656	-0.32305	-0.03934	-0.01737
310.9	-1.0326	-0.318	-0.15668	-0.0968	-0.92545	-0.32005	-0.08963	-0.08995	-0.8578	-0.32025	-0.03334	-0.01259
311.9	-1.02621	-0.32658	-0.1618	-0.085	-0.91636	-0.32023	-0.09235	-0.09135	-0.85508	-0.32959	-0.0413	0.00119
312.9	-1.02516	-0.33624	-0.17284	-0.0921	-0.90701	-0.31889	-0.10859	-0.10315	-0.85748	-0.33697	-0.04202	0.00057
313.9	-1.01814	-0.34446	-0.17936	-0.1086	-0.90259	-0.31401	-0.11801	-0.09995	-0.84532	-0.33593	-0.03508	-0.00862
314.9	-1.0107	-0.35081	-0.17975	-0.1246	-0.91145	-0.32316	-0.115	-0.10345	-0.8294	-0.33913	-0.0324	-0.01428
315.9	-1.00636	-0.3635	-0.17849	-0.1342	-0.91251	-0.32045	-0.11904	-0.10585	-0.81748	-0.33695	-0.02942	-0.01044
316.9	-0.99881	-0.36035	-0.18256	-0.1464	-0.91116	-0.3119	-0.12281	-0.10835	-0.81248	-0.33016	-0.03638	-0.0102
317.9	-0.99845	-0.36565	-0.19415	-0.1545	-0.9147	-0.3074	-0.1297	-0.11895	-0.8086	-0.32908	-0.0353	-0.01924
318.9	-1.00071	-0.37825	-0.1895	-0.1501	-0.91856	-0.3152	-0.12125	-0.11015	-0.80888	-0.3406	-0.0323	-0.02495
319.9	-1.00541	-0.37482	-0.18508	-0.1394	-0.92376	-0.31607	-0.11633	-0.10095	-0.80658	-0.34511	-0.03924	-0.02063
320.9	-1.01322	-0.36381	-0.19161	-0.1262	-0.91657	-0.31196	-0.12836	-0.08925	-0.81796	-0.35073	-0.05038	0.00041
321.9	-1.02073	-0.36613	-0.204	-0.1193	-0.91058	-0.32558	-0.13815	-0.08615	-0.82954	-0.36399	-0.0605	0.00339
322.9	-1.03289	-0.37333	-0.19932	-0.1093	-0.91524	-0.33388	-0.14427	-0.08745	-0.83972	-0.36379	-0.06326	-0.0012
323.9	-1.03705	-0.37167	-0.19212	-0.1134	-0.9241	-0.33822	-0.14107	-0.08765	-0.8426	-0.36091	-0.06086	-0.00649
324.9	-1.0292	-0.37292	-0.19076	-0.1232	-0.91955	-0.34067	-0.14011	-0.09045	-0.8349	-0.36361	-0.06028	-0.00297
325.9	-1.02781	-0.3919	-0.19124	-0.118	-0.91386	-0.35645	-0.13739	-0.09165	-0.83498	-0.36955	-0.06022	0.00311
326.9	-1.02464	-0.40664	-0.18454	-0.127	-0.90959	-0.36369	-0.12839	-0.09995	-0.83032	-0.36787	-0.05402	-0.01402
327.9	-1.02212	-0.398	-0.19263	-0.1319	-0.91497	-0.35695	-0.12858	-0.09635	-0.82286	-0.3595	-0.05254	-0.01903
328.9	-1.01614	-0.37535	-0.19617	-0.148	-0.91619	-0.3502	-0.13092	-0.09605	-0.82412	-0.35154	-0.05236	-0.02295
329.9	-1.0195	-0.36365	-0.19953	-0.1518	-0.90845	-0.3359	-0.12348	-0.09335	-0.8109	-0.34301	-0.04764	-0.01946
330.9	-1.02748	-0.36715	-0.19766	-0.1461	-0.90803	-0.3428	-0.11851	-0.10375	-0.80204	-0.34706	-0.05038	-0.03132
331.9	-1.01714	-0.36985	-0.19766	-0.1414	-0.90659	-0.3486	-0.11321	-0.10205	-0.79362	-0.34501	-0.04368	-0.0302
332.9	-1.01589	-0.36259	-0.2013	-0.1399	-0.91024	-0.35254	-0.11655	-0.09075	-0.79582	-0.33637	-0.0462	-0.02827
333.9	-1.01691	-0.3577	-0.18284	-0.1278	-0.91726	-0.36355	-0.10799	-0.08305	-0.80368	-0.33315	-0.03902	-0.02276
334.9	-1.01806	-0.36209	-0.17603	-0.1107	-0.91361	-0.35714	-0.10018	-0.07625	-0.79608	-0.31707	-0.03804	-0.01672
335.9	-1.00885	-0.3544	-0.17186	-0.1092	-0.9097	-0.34625	-0.10471	-0.06485	-0.8046	-0.30435	-0.04648	-0.01288
336.9	-1.00124	-0.35313	-0.16865	-0.1026	-0.90869	-0.34328	-0.1085	-0.04835	-0.81352	-0.29139	-0.045	0.00339
337.9	-1.01415	-0.36885	-0.17665	-0.1014	-0.9121	-0.354	-0.114	-0.06205	-0.8212	-0.28685	-0.0494	0.00126
338.9	-1.02719	-0.37368	-0.18236	-0.1046	-0.91684	-0.36263	-0.12101	-0.07415	-0.83102	-0.29039	-0.05598	0.00892
339.9	-1.02649	-0.39257	-0.19139	-0.1164	-0.91154	-0.36642	-0.12144	-0.08435	-0.82852	-0.29821	-0.06312	0.00377
340.9	-1.02607	-0.40398	-0.19926	-0.1206	-0.91052	-0.37593	-0.12961	-0.08235	-0.82956	-0.31319	-0.06578	0.00115
341.9	-1.03341	-0.42838	-0.207	-0.1036	-0.90676	-0.39193	-0.12575	-0.08675	-0.82788	-0.32709	-0.0546	-0.00539
342.9	-1.04472	-0.43025	-0.20714	-0.1055	-0.90437	-0.3922	-0.11079	-0.09635	-0.82606	-0.32541	-0.05372	-0.02173
343.9	-1.0497	-0.42421	-0.19581	-0.1205	-0.90375	-0.39396	-0.11096	-0.08335	-0.8312	-0.33213	-0.05628	-0.03144
344.9	-1.04308	-0.41355	-0.18422	-0.1219	-0.90803	-0.382	-0.11147	-0.07955	-0.82524	-0.33575	-0.04586	-0.04437
345.9	-1.03708	-0.40379	-0.18506	-0.1183	-0.91553	-0.37354	-0.12391	-0.07525	-0.82204	-0.33657	-0.04188	-0.04531
346.9	-1.04347	-0.39205	-0.18007	-0.124	-0.92182	-0.3689	-0.12122	-0.07605	-0.81936	-0.33285	-0.03536	-0.03413
347.9	-1.03844	-0.38162	-0.17603	-0.1304	-0.92789	-0.36267	-0.12498	-0.06855	-0.81732	-0.32451	-0.04424	-0.02482
348.9	-1.02562	-0.36801	-0.1818	-0.1277	-0.92587	-0.35356	-0.13855	-0.05995	-0.81466	-0.32283	-0.0411	-0.01283
349.9	-1.01312	-0.35568	-0.18652	-0.1252	-0.92307	-0.33943	-0.14317	-0.06475	-0.80236	-0.32239	-0.03116	-0.0045
350.9	-1.00966	-0.36166	-0.1889	-0.1123	-0.91361	-0.32881	-0.14215	-0.06555	-0.79918	-0.31943	-0.0368	-0.00826
351.9	-1.01272	-0.35623	-0.18288	-0.1125	-0.90887	-0.31508	-0.13083	-0.07565	-0.79906	-0.31589	-0.03744	-0.01455
352.9	-1.00669	-0.34482	-0.17373	-0.1042	-0.90384	-0.30047	-0.12918	-0.08415	-0.80262	-0.31331	-0.03324	-0.0194
353.9	-1.00839	-0.33809	-0.17541	-0.1021	-0.89934	-0.30274	-0.13436	-0.09745	-0.80922	-0.31027	-0.03438	-0.01796
354.9	-1.01403	-0.32973	-0.17204	-0.1006	-0.90388	-0.30718	-0.13669	-0.10545	-0.81294	-0.30869	-0.03402	-0.01525
355.9	-1.01165	-0.33676	-0.16326	-0.1004	-0.9001	-0.31921	-0.12711	-0.10945	-0.807	-0.30623	-0.03298	-0.01443
356.9	-1.00722	-0.33728	-0.15055	-0.0999	-0.89097	-0.33453	-0.1152	-0.10825	-0.80006	-0.30639	-0.0243	-0.00235
357.9	-0.99897	-0.33869	-0.151	-0.0927	-0.88402	-0.35094	-0.11445	-0.09925	-0.78416	-0.30797	-0.0196	0.00655
358.9	-1.00763	-0.34619	-0.15548	-0.1171	-0.87888	-0.36194	-0.11243	-0.10605	-0.77654	-0.30257	-0.02444	0.00022
359.9	-1.00972	-0.33819	-0.15384	-0.1303	-0.88007	-0.36414	-0.10299	-0.11585	-0.76786	-0.30417	-0.02112	-0.01019
360.9	-1.01601	-0.34519	-0.15689	-0.1357	-0.87666	-0.36564	-0.09834	-0.12015	-0.75798	-0.30847	-0.01782	-0.01938
361.9	-1.01458	-0.34859	-0.16316	-0.1376	-0.87743	-0.36704	-0.10361	-0.12525	-0.75934	-0.30687	-0.01968	-0.02295
362.9	-1.014	-0.34006	-0.17494	-0.1351	-0.88105	-0.36891	-0.11059	-0.12775	-0.7668	-0.30153	-0.02392	-0.0348
363.9	-1.02474	-0.33524	-0.17929	-0.1371	-0.88269	-0.37069	-0.11034	-0.13995	-0.78352	-0.28747	-0.03022	-0.05095
364.9	-1.0177	-0.33447	-0.1834	-0.1021	-0.89425	-0.38582	-0.10525	-0.12495	-0.7837	-0.29091	-0.0229	-0.03175
365.9	-1.01245	-0.34681	-0.18568	-0.0877	-0.8947	-0.38656	-0.10883	-0.11295	-0.7882	-0.29693	-0.01834	-0.02403
366.9	-1.00615	-0.35549	-0.19349	-0.0922	-0.8952	-0.38574	-0.11104	-0.11105	-0.7882	-0.29247	-0.02552	-0.01506
367.9	-1.01506	-0.36815	-0.19539	-0.0887	-0.89791	-0.3887	-0.11074	-0.10385	-0.78238	-0.30965	-0.02502	-0.00559
368.9	-1.02158	-0.3792	-0.19954	-0.0894	-0.90773	-0.38875	-0.10599	-0.09065	-0.77674	-0.31745	-0.02452	0.01437
369.9	-1.015	-0.38713	-0.19437	-0.0993	-0.91875	-0.39068	-0.11432	-0.08185	-0.7704	-0.32339	-0.02086	0.03306
370.9	-1.00657	-0.40195	-0.19973	-0.1077	-0.90962	-0.38	-0.12308	-0.07515	-0.76466	-0.32881	-0.02934	0.02804
371.9	-1.00502	-0.40206	-0.20356	-0.1117	-0.91307	-0.37651	-0.12561	-0.06745	-0.76236	-0.32153	-0.03118	0.02133
372.9	-1.00623	-0.39245	-0.19561	-0.1	-0.91228	-0.3696	-0.12446	-0.05805	-0.76384	-0.31685	-0.02548	0.019
373.9	-1.00013	-0.37879	-0.19722	-0.0914	-0.91228	-0.36384	-0.11577	-0.05445	-0.76924	-0.30277	-0.03976	0.0083
374.9	-0.99389	-0.37071	-0.18444	-0.0891	-0.91134	-0.36176	-0.11299	-0.05895	-0.78162	-0.29843	-0.03962	-0.00229
375.9	-0.99215	-0.37615	-0.17196	-0.0783	-0.9096	-0.3589	-0.10171	-0.05825	-0.7853	-0.29614	-0.03768	-0.00209
376.9	-0.9945	-0.36085	-0.16125	-0.0689	-0.89555	-0.3459	-0.0969	-0.05435	-0.7863	-0.28324	-0.0287	0.00795
377.9	-0.99005	-0.35275	-0.14508	-0.0638	-0.885	-0.3377	-0.09143	-0.06065	-0.7835	-0.27585	-0.03164	0.00795
378.9	-0.98319	-0.36285	-0.14457	-0.0594	-0.88174	-0.3481	-0.09262	-0.05485	-0.78162	-0.28254	-0.03856	0.01421
379.9	-0.98125	-0.37125	-0.14897	-0.067	-0.8806	-0.3568	-0.10372	-0.05375	-0.7866	-0.27961	-0.03456	0.01675
380.9	-0.97898	-0.37845	-0.16831	-0.0528	-0.87373	-0.3636	-0.11616	-0.04715	-0.77824	-0.282	-0.03948	0.02665
381.9	-0.98578	-0.37675	-0.18174	-0.0416	-0.87823	-0.3739	-0.13019	-0.03915	-0.77274	-0.29385	-0.05002	0.03183
382.9	-0.98923	-0.38193	-0.19567	-0.0458	-0.89098	-0.38108	-0.13932	-0.04825	-0.78454	-0.29509	-0.06416	0.02163
383.9	-0.99009	-0.38033	-0.20911	-0.0504	-0.89124	-0.37748	-0.15756	-0.05725	-0.79092	-0.29179	-0.06658	0.03181
384.9	-0.99608	-0.37686	-0.21048	-0.0493	-0.89743	-0.38071	-0.16683	-0.06755	-0.79754	-0.29073	-0.06004	0.04594
385.9	-0.99495	-0.37972	-0.19957	-0.0449	-0.8917	-0.39177	-0.16392	-0.07155	-0.7974	-0.30991	-0.04446	0.05293
386.9	-1.00195	-0.3763	-0.17809	-0.0495	-0.9001	-0.38725	-0.15854	-0.06955	-0.7942	-0.32425	-0.03992	0.06213
387.9	-1.00769	-0.37678	-0.18039	-0.0447	-0.89664	-0.37293	-0.14994	-0.07015	-0.79582	-0.32169	-0.03442	0.08025
388.9	-1.01077	-0.36635	-0.17441	-0.0393	-0.90092	-0.3609	-0.14316	-0.06665	-0.79936	-0.31155	-0.02628	0.08614
389.9	-1.02824	-0.36164	-0.17851	-0.0231	-0.91419	-0.36589	-0.14076	-0.05385	-0.81082	-0.31537	-0.03488	0.08485
390.9	-1.02578	-0.35996	-0.18332	-0.0284	-0.91723	-0.37041	-0.13337	-0.05385	-0.82114	-0.32383	-0.03636	0.07222
391.9	-1.03145	-0.34495	-0.18862	-0.0331	-0.9218	-0.3585	-0.13077	-0.05165	-0.8221	-0.31226	-0.04916	0.074
392.9	-1.02907	-0.34333	-0.19077	-0.0217	-0.91492	-0.36698	-0.12882	-0.06175	-0.82266	-0.30719	-0.04826	0.06277
393.9	-1.02854	-0.33316	-0.18745	-0.0296	-0.90299	-0.37341	-0.1253	-0.06835	-0.82212	-0.30013	-0.0433	0.04338
394.9	-1.02906	-0.33202	-0.18158	-0.0406	-0.89641	-0.37797	-0.12753	-0.07825	-0.81078	-0.29641	-0.03844	0.0432
395.9	-1.01131	-0.33555	-0.18604	-0.0575	-0.88276	-0.3799	-0.12359	-0.08925	-0.79158	-0.28995	-0.03462	0.04016
396.9	-1.01068	-0.33366	-0.19145	-0.0525	-0.87693	-0.37471	-0.1256	-0.07855	-0.77274	-0.28683	-0.0358	0.04638
397.9	-1.00942	-0.34091	-0.19342	-0.0444	-0.87597	-0.37906	-0.12147	-0.08345	-0.76906	-0.29443	-0.02966	0.03887
398.9	-1.0106	-0.35692	-0.19399	-0.058	-0.87225	-0.38837	-0.11734	-0.07865	-0.7714	-0.30481	-0.02682	0.03524
399.9	-0.99766	-0.36785	-0.19857	-0.0744	-0.86491	-0.3897	-0.12132	-0.07355	-0.77058	-0.3148	-0.02546	0.02632
400.9	-0.99248	-0.36135	-0.20402	-0.0751	-0.85573	-0.3702	-0.12857	-0.06655	-0.76744	-0.3207	-0.03096	0.00857
401.9	-0.99466	-0.36235	-0.19566	-0.0773	-0.86491	-0.3671	-0.12311	-0.06655	-0.76668	-0.33824	-0.02308	-0.00765
402.9	-0.99117	-0.35911	-0.18109	-0.0755	-0.86782	-0.36046	-0.11724	-0.07045	-0.77066	-0.34723	-0.02082	-0.02131
403.9	-0.98339	-0.34875	-0.17571	-0.0729	-0.88054	-0.3485	-0.11926	-0.05315	-0.77032	-0.34931	-0.02318	-0.02071
404.9	-0.98828	-0.33725	-0.17934	-0.0669	-0.89323	-0.3408	-0.12129	-0.05485	-0.77484	-0.34435	-0.01662	-0.02181
405.9	-1.00061	-0.32535	-0.17688	-0.0703	-0.91176	-0.3276	-0.12183	-0.07225	-0.78418	-0.33115	-0.01654	-0.02346
406.9	-1.01281	-0.32015	-0.17339	-0.0697	-0.93196	-0.3189	-0.11894	-0.06935	-0.79868	-0.32175	-0.01002	-0.01633
407.9	-1.01305	-0.30971	-0.17563	-0.0672	-0.933	-0.30996	-0.11878	-0.06335	-0.8087	-0.30443	-0.00774	-0.00524
408.9	-1.01664	-0.31085	-0.17302	-0.0759	-0.93439	-0.299	-0.11837	-0.06665	-0.80822	-0.27905	3.99e-05	-0.00933
409.9	-1.02115	-0.31389	-0.16612	-0.0864	-0.9182	-0.29264	-0.12427	-0.08325	-0.7963	-0.26557	-0.00086	-0.01872
410.9	-1.01797	-0.32355	-0.16696	-0.0909	-0.90962	-0.2923	-0.12311	-0.08235	-0.78536	-0.26725	-0.01248	-0.01729
411.9	-1.01852	-0.32755	-0.17507	-0.0867	-0.90877	-0.2902	-0.13132	-0.07435	-0.77526	-0.27404	-0.01706	-0.01211
412.9	-1.00494	-0.32855	-0.17186	-0.0825	-0.90539	-0.2961	-0.13251	-0.07755	-0.76152	-0.27484	-0.01758	-0.0081
413.9	-1.01007	-0.32775	-0.16278	-0.0799	-0.90632	-0.3078	-0.12713	-0.07455	-0.75196	-0.28968	-0.01774	-0.01595
414.9	-1.01622	-0.32595	-0.15967	-0.0791	-0.90577	-0.3251	-0.12362	-0.08085	-0.75796	-0.30754	-0.02656	-0.02584
415.9	-1.01916	-0.33045	-0.16786	-0.0697	-0.90901	-0.3452	-0.12421	-0.07295	-0.77218	-0.31536	-0.02538	-0.02875
416.9	-1.02607	-0.34345	-0.16727	-0.0761	-0.91162	-0.3625	-0.12652	-0.07755	-0.78126	-0.32706	-0.02426	-0.03884
417.9	-1.02542	-0.36045	-0.15811	-0.0805	-0.91017	-0.3893	-0.11976	-0.08005	-0.78036	-0.32687	-0.02718	-0.04952
418.9	-1.0289	-0.35119	-0.1509	-0.0883	-0.90585	-0.38494	-0.11555	-0.09255	-0.7811	-0.30757	-0.028	-0.06402
419.9	-1.02979	-0.34048	-0.1548	-0.093	-0.90004	-0.36943	-0.11775	-0.10675	-0.78802	-0.27689	-0.0275	-0.07287
420.9	-1.01953	-0.32887	-0.15148	-0.1093	-0.90028	-0.35432	-0.11403	-0.11605	-0.78944	-0.25091	-0.01424	-0.07277
421.9	-1.0201	-0.3055	-0.14778	-0.1249	-0.90825	-0.33965	-0.10173	-0.12285	-0.791	-0.23645	-0.01284	-0.07174
422.9	-1.01755	-0.2847	-0.14158	-0.1311	-0.9103	-0.32805	-0.10213	-0.12565	-0.7917	-0.22615	-0.01744	-0.06691
423.9	-1.01669	-0.27629	-0.14001	-0.1268	-0.91204	-0.31204	-0.10286	-0.12285	-0.79712	-0.22617	-0.01068	-0.05915
424.9	-1.02156	-0.27365	-0.14607	-0.1307	-0.91621	-0.3141	-0.09872	-0.11975	-0.80598	-0.23445	-0.01206	-0.05303
425.9	-1.01962	-0.26501	-0.14332	-0.1302	-0.90187	-0.30906	-0.08767	-0.12175	-0.80616	-0.24183	-0.01856	-0.05021
426.9	-1.02379	-0.26703	-0.1566	-0.1119	-0.88964	-0.30568	-0.09645	-0.11715	-0.80742	-0.25309	-0.0338	-0.03637
427.9	-1.02031	-0.28454	-0.17109	-0.0978	-0.87536	-0.31219	-0.11434	-0.12275	-0.80458	-0.25957	-0.03262	-0.03716
428.9	-1.01613	-0.30148	-0.17468	-0.0889	-0.87958	-0.31563	-0.10533	-0.13045	-0.81094	-0.26879	-0.01984	-0.04395
429.9	-1.01839	-0.31423	-0.17495	-0.0869	-0.86984	-0.33308	-0.0924	-0.13645	-0.80682	-0.27769	-0.0125	-0.04582
430.9	-1.01049	-0.32925	-0.17017	-0.0791	-0.85904	-0.3389	-0.09402	-0.13615	-0.80782	-0.27067	-0.00766	-0.04706
431.9	-1.02212	-0.32615	-0.16641	-0.0672	-0.86757	-0.3288	-0.09796	-0.12855	-0.81356	-0.24579	-0.00258	-0.04124
432.9	-1.02723	-0.32945	-0.1587	-0.0724	-0.87728	-0.3318	-0.09415	-0.11975	-0.81514	-0.23247	0.004	-0.0429
433.9	-1.03759	-0.33085	-0.14236	-0.0716	-0.89514	-0.3339	-0.08021	-0.10215	-0.81952	-0.22895	-0.00238	-0.03352
434.9	-1.03467	-0.33821	-0.13966	-0.0684	-0.88772	-0.33016	-0.08511	-0.10075	-0.81366	-0.22463	-0.01368	-0.02043
435.9	-1.02659	-0.32751	-0.15525	-0.0694	-0.89234	-0.31496	-0.0942	-0.09985	-0.81792	-0.21693	-0.0217	-0.02875
436.9	-1.03007	-0.30574	-0.16129	-0.0662	-0.88912	-0.30049	-0.09274	-0.10405	-0.81406	-0.21617	-0.01802	-0.02781
437.9	-1.01394	-0.30031	-0.16295	-0.0828	-0.89409	-0.29436	-0.0957	-0.11215	-0.80882	-0.22143	-0.0203	-0.03153
438.9	-1.00472	-0.29558	-0.15974	-0.0803	-0.90197	-0.28583	-0.09719	-0.10545	-0.81066	-0.23109	-0.02122	-0.02744
439.9	-1.00098	-0.30612	-0.16021	-0.0892	-0.89253	-0.27657	-0.10286	-0.11335	-0.80434	-0.24461	-0.01468	-0.02558
440.9	-1.01031	-0.29648	-0.16712	-0.0935	-0.89076	-0.27423	-0.11347	-0.11475	-0.80918	-0.25009	-0.01766	-0.02967
441.9	-1.01415	-0.29981	-0.15885	-0.0976	-0.8871	-0.26846	-0.114	-0.11235	-0.8126	-0.25553	-0.026	-0.02514
442.9	-1.01809	-0.30805	-0.15512	-0.1054	-0.90044	-0.2635	-0.12007	-0.10935	-0.81382	-0.25705	-0.03356	-0.02236
443.9	-1.02928	-0.32112	-0.16079	-0.1025	-0.89793	-0.26527	-0.12764	-0.09695	-0.80714	-0.26601	-0.03322	-0.01355
444.9	-1.02948	-0.32765	-0.16786	-0.1032	-0.90453	-0.2704	-0.13271	-0.09465	-0.80314	-0.26935	-0.03178	-0.00499
445.9	-1.03756	-0.32967	-0.17328	-0.0984	-0.91691	-0.27472	-0.12813	-0.10185	-0.80608	-0.26051	-0.03544	-0.00027
446.9	-1.04061	-0.33185	-0.16996	-0.08603	-0.93036	-0.2754	-0.11631	-0.10058	-0.80738	-0.26415	-0.02688	0.00356
447.9	-1.03995	-0.33982	-0.16025	-0.07449	-0.9403	-0.28527	-0.115	-0.09644	-0.8066	-0.26541	-0.0129	0.00728
448.9	-1.0343	-0.33725	-0.16376	-0.07193	-0.93385	-0.298	-0.11301	-0.08758	-0.8073	-0.26875	-0.00258	0.01226
449.9	-1.0388	-0.33064	-0.16153	-0.07065	-0.93765	-0.30289	-0.10908	-0.0891	-0.81271	-0.26487	-0.00044	0.0099
450.9	-1.04813	-0.33415	-0.16964	-0.06988	-0.92748	-0.3113	-0.11399	-0.09223	-0.80644	-0.26505	-0.00842	-0.00154
451.9	-1.03976	-0.33456	-0.17998	-0.0729	-0.91371	-0.32441	-0.11773	-0.09225	-0.79938	-0.27683	-0.00464	-0.00704
452.9	-1.02994	-0.33599	-0.17647	-0.0742	-0.90609	-0.33284	-0.12102	-0.07385	-0.79232	-0.27597	-0.00626	0.00359
453.9	-1.02861	-0.33042	-0.19019	-0.0766	-0.90076	-0.34197	-0.12964	-0.07165	-0.78588	-0.27241	-0.01992	-2.01e-05
454.9	-1.02102	-0.34115	-0.19058	-0.0745	-0.89977	-0.3514	-0.13243	-0.07865	-0.78276	-0.27249	-0.02914	-0.00375
455.9	-1.01062	-0.34711	-0.19009	-0.0642	-0.89797	-0.36146	-0.13264	-0.07015	-0.78786	-0.26793	-0.03652	-0.00227
456.9	-1.01521	-0.33991	-0.18662	-0.0607	-0.90576	-0.36166	-0.12147	-0.07205	-0.79628	-0.27393	-0.03556	-0.00366
457.9	-1.01214	-0.33385	-0.1744	-0.0638	-0.90769	-0.372	-0.12255	-0.08095	-0.80282	-0.27935	-0.0461	-0.02344
458.9	-1.01421	-0.33629	-0.17412	-0.0625	-0.91046	-0.39384	-0.12277	-0.08565	-0.80278	-0.28917	-0.04516	-0.02987
459.9	-1.01691	-0.33945	-0.169	-0.0669	-0.90416	-0.4058	-0.11665	-0.08975	-0.80598	-0.2977	-0.044	-0.02618
460.9	-1.03595	-0.33404	-0.15598	-0.0865	-0.907	-0.40339	-0.11063	-0.09755	-0.8024	-0.29497	-0.04854	-0.02934
461.9	-1.0363	-0.33445	-0.14883	-0.0905	-0.90945	-0.4	-0.10948	-0.09815	-0.7949	-0.28935	-0.04614	-0.03507
462.9	-1.02304	-0.33533	-0.13805	-0.1036	-0.90319	-0.40168	-0.1159	-0.11395	-0.78832	-0.28389	-0.0465	-0.04921
463.9	-1.0217	-0.33644	-0.14219	-0.1171	-0.89415	-0.37979	-0.11774	-0.12485	-0.7884	-0.27477	-0.04072	-0.05301
464.9	-1.02098	-0.33641	-0.14496	-0.1223	-0.88793	-0.36506	-0.11441	-0.12895	-0.78894	-0.25733	-0.03568	-0.05844
465.9	-1.01333	-0.33786	-0.13518	-0.1248	-0.88498	-0.35841	-0.10703	-0.12275	-0.78324	-0.23923	-0.02894	-0.07031
466.9	-0.99686	-0.33561	-0.14674	-0.1225	-0.87761	-0.35686	-0.10659	-0.11445	-0.78038	-0.22393	-0.03002	-0.06997
467.9	-0.99051	-0.32911	-0.15818	-0.1257	-0.88046	-0.35266	-0.10743	-0.11105	-0.78198	-0.22093	-0.03204	-0.06513
468.9	-0.99198	-0.33528	-0.16489	-0.1205	-0.87643	-0.36403	-0.10524	-0.10315	-0.77944	-0.21709	-0.02522	-0.04673
469.9	-0.99184	-0.33304	-0.16173	-0.1216	-0.87619	-0.37209	-0.09838	-0.09895	-0.77262	-0.20307	-0.02054	-0.04043
470.9	-0.99066	-0.32209	-0.15866	-0.1239	-0.87131	-0.36304	-0.09921	-0.09575	-0.76278	-0.20167	-0.02958	-0.03757
471.9	-0.99665	-0.32011	-0.16435	-0.1229	-0.8802	-0.35966	-0.1021	-0.08925	-0.7577	-0.20483	-0.0397	-0.02006
472.9	-0.98795	-0.32256	-0.1633	-0.1071	-0.8732	-0.35891	-0.10445	-0.08445	-0.753	-0.22303	-0.0384	-0.01266
473.9	-0.98997	-0.31768	-0.16439	-0.098	-0.86272	-0.35953	-0.10594	-0.10065	-0.75286	-0.22739	-0.03582	-0.01414
474.9	-0.9953	-0.30595	-0.16436	-0.0998	-0.86255	-0.3455	-0.11291	-0.11065	-0.7567	-0.23545	-0.04378	-0.02469
475.9	-1.00672	-0.30659	-0.16892	-0.0976	-0.86367	-0.34234	-0.11077	-0.10475	-0.76696	-0.24367	-0.04416	-0.02031
476.9	-1.01351	-0.31058	-0.16968	-0.0966	-0.87146	-0.34053	-0.10833	-0.10395	-0.78148	-0.24639	-0.03424	-0.01686
477.9	-1.00563	-0.29493	-0.17044	-0.0955	-0.86638	-0.32448	-0.10369	-0.10735	-0.79394	-0.24249	-0.01622	-0.02702
478.9	-1.01233	-0.28442	-0.17559	-0.101	-0.87458	-0.32047	-0.10754	-0.11355	-0.80154	-0.23151	-0.01522	-0.03112
479.9	-1.01863	-0.29051	-0.17881	-0.098	-0.88048	-0.31636	-0.10746	-0.09835	-0.80064	-0.23853	-0.01888	-0.02146
480.9	-1.02413	-0.30462	-0.17543	-0.0805	-0.87608	-0.31467	-0.09738	-0.07225	-0.79534	-0.23991	-0.00884	-0.00037
481.9	-1.02127	-0.30188	-0.17065	-0.0685	-0.87362	-0.31803	-0.0981	-0.06785	-0.78126	-0.24909	-0.0086	0.0055
482.9	-1.02166	-0.30614	-0.16726	-0.0623	-0.86571	-0.32159	-0.10291	-0.07095	-0.77408	-0.24567	-0.00678	0.00383
483.9	-1.02488	-0.3085	-0.16337	-0.0629	-0.86483	-0.32365	-0.10752	-0.06605	-0.77294	-0.24705	-0.00716	0.01183
484.9	-1.0248	-0.30504	-0.15811	-0.0655	-0.86155	-0.32099	-0.10646	-0.05955	-0.7651	-0.25637	-0.00118	0.01641
485.9	-1.02265	-0.31108	-0.15577	-0.0651	-0.8606	-0.32383	-0.10402	-0.06305	-0.7585	-0.25589	0.00084	0.00676
486.9	-1.01292	-0.29729	-0.16866	-0.0894	-0.86227	-0.32124	-0.11061	-0.07885	-0.75566	-0.25507	0.00042	-0.01281
487.9	-1.00388	-0.29161	-0.18051	-0.1026	-0.86173	-0.31466	-0.10916	-0.07655	-0.76384	-0.25233	0.00322	-0.01622
488.9	-0.99549	-0.29685	-0.18618	-0.1016	-0.86854	-0.3216	-0.11653	-0.06885	-0.76062	-0.26315	0.00326	-0.01601
489.9	-0.99475	-0.30854	-0.19984	-0.1036	-0.8601	-0.32729	-0.11979	-0.07595	-0.7497	-0.27417	-0.00872	-0.02954
490.9	-0.99855	-0.31984	-0.20617	-0.1068	-0.8603	-0.34179	-0.11852	-0.09525	-0.7501	-0.27677	-0.01496	-0.03966
491.9	-1.00359	-0.31915	-0.19655	-0.1152	-0.85904	-0.3495	-0.1118	-0.10245	-0.75442	-0.27456	-0.002	-0.04157
492.9	-1.01394	-0.31675	-0.18599	-0.1063	-0.85939	-0.3561	-0.10904	-0.09515	-0.75452	-0.26233	-0.00322	-0.0369
493.9	-1.01954	-0.32865	-0.17914	-0.1003	-0.86409	-0.3668	-0.11309	-0.09765	-0.74452	-0.26295	-0.00902	-0.03669
494.9	-1.01961	-0.32055	-0.17856	-0.1034	-0.86236	-0.3574	-0.10881	-0.10015	-0.73678	-0.25869	-0.00948	-0.02861
495.9	-1.03019	-0.31175	-0.17328	-0.1103	-0.86774	-0.3544	-0.11573	-0.09555	-0.74002	-0.24732	-0.00884	-0.01298
496.9	-1.02977	-0.32265	-0.17267	-0.115	-0.86072	-0.3521	-0.12482	-0.08255	-0.73666	-0.2479	-0.00966	-0.00667
497.9	-1.02896	-0.33055	-0.1794	-0.098	-0.86781	-0.3534	-0.13665	-0.08415	-0.73638	-0.25888	-0.0163	-0.00107
498.9	-1.01991	-0.32705	-0.17913	-0.1057	-0.87146	-0.3523	-0.13578	-0.09415	-0.74138	-0.26246	-0.01684	0.00516
499.9	-1.01804	-0.32945	-0.16863	-0.1051	-0.88039	-0.3636	-0.12488	-0.09085	-0.75072	-0.26417	-0.01314	0.00032
500.9	-1.02503	-0.33265	-0.17095	-0.106	-0.87848	-0.374	-0.127	-0.10155	-0.76604	-0.25983	-0.0209	-0.01872
501.9	-1.01636	-0.34615	-0.16662	-0.0957	-0.87681	-0.3824	-0.12127	-0.11025	-0.77558	-0.26056	-0.02356	-0.0336
502.9	-1.00863	-0.33745	-0.1561	-0.0861	-0.87868	-0.3832	-0.11175	-0.12055	-0.77934	-0.25471	-0.0103	-0.04493
503.9	-0.99529	-0.33535	-0.14907	-0.1045	-0.87114	-0.3812	-0.10332	-0.11625	-0.77992	-0.2534	-0.00216	-0.05288
504.9	-0.99389	-0.33778	-0.14862	-0.1014	-0.87714	-0.37603	-0.09517	-0.10755	-0.78462	-0.25029	-0.00546	-0.05229
505.9	-0.98526	-0.34076	-0.14459	-0.0958	-0.87141	-0.35911	-0.10194	-0.10995	-0.78028	-0.23923	-0.01222	-0.04381
506.9	-0.97261	-0.33376	-0.13299	-0.091	-0.86756	-0.35101	-0.09904	-0.09975	-0.77428	-0.23803	-0.01452	-0.0302
507.9	-0.96504	-0.33161	-0.13606	-0.0921	-0.86429	-0.34686	-0.09141	-0.10155	-0.75692	-0.24547	-0.01238	-0.01973
508.9	-0.96963	-0.33925	-0.13612	-0.091	-0.86578	-0.3464	-0.08797	-0.10315	-0.75374	-0.25199	-0.01546	-0.00948
509.9	-0.98139	-0.33027	-0.13765	-0.0834	-0.87304	-0.34402	-0.0777	-0.10405	-0.76022	-0.24451	-0.0165	-0.00695
510.9	-0.98036	-0.32624	-0.12574	-0.0786	-0.86021	-0.33719	-0.07069	-0.10475	-0.76488	-0.23917	0.00128	-0.02407
511.9	-0.98395	-0.31297	-0.12692	-0.0706	-0.8569	-0.33152	-0.05787	-0.10335	-0.7716	-0.24551	0.01424	-0.02881
512.9	-0.9908	-0.307961	-0.13263	-0.0716	-0.85965	-0.33211	-0.06078	-0.11255	-0.763	-0.25413	0.02016	-0.03404
513.9	-0.98823	-0.30245	-0.1294	-0.0697	-0.85748	-0.3412	-0.05515	-0.09935	-0.76414	-0.25724	0.0265	-0.03074
514.9	-0.98592	-0.30165	-0.13756	-0.065	-0.85957	-0.3491	-0.05611	-0.08335	-0.76246	-0.25252	0.01852	-0.01922
515.9	-0.98219	-0.30045	-0.14832	-0.0605	-0.86004	-0.3457	-0.06227	-0.07615	-0.75882	-0.24579	0.01564	-0.01407
516.9	-0.97431	-0.30275	-0.16645	-0.0653	-0.86206	-0.3521	-0.0794	-0.08385	-0.73708	-0.25177	-0.0014	-0.00968
517.9	-0.97452	-0.30905	-0.18067	-0.0733	-0.85807	-0.3584	-0.09362	-0.07495	-0.72726	-0.26129	-0.00516	-0.00994
518.9	-0.9741	-0.318649	-0.1919	-0.0786	-0.86175	-0.3615	-0.08775	-0.07255	-0.7327	-0.25795	-0.0014	-0.01142
519.9	-0.98748	-0.30804	-0.19939	-0.0947	-0.87783	-0.35809	-0.09274	-0.08815	-0.73754	-0.24467	-0.00032	-0.02658
520.9	-0.99006	-0.302579	-0.19054	-0.1064	-0.88331	-0.35173	-0.09019	-0.09715	-0.73458	-0.24929	0.00138	-0.04734
521.9	-0.99528	-0.30132	-0.17344	-0.1067	-0.88163	-0.34797	-0.09369	-0.10635	-0.72914	-0.25291	0.00428	-0.05772
522.9	-0.9995	-0.31296	-0.16509	-0.1042	-0.88135	-0.35661	-0.09774	-0.11215	-0.7372	-0.25293	0.00838	-0.06718
523.9	-1.00667	-0.32724	-0.15366	-0.1087	-0.89282	-0.36699	-0.09481	-0.12305	-0.74886	-0.25617	0.01272	-0.08339
524.9	-1.00821	-0.32593	-0.14426	-0.1125	-0.89606	-0.36408	-0.09301	-0.12635	-0.75558	-0.24719	0.00922	-0.10644
525.9	-1.00384	-0.33309	-0.14255	-0.1095	-0.89119	-0.35014	-0.0952	-0.11675	-0.75622	-0.23997	0.003	-0.11324
526.9	-1.01703	-0.33645	-0.14951	-0.1003	-0.90088	-0.3386	-0.09226	-0.10835	-0.76074	-0.23235	0.00912	-0.10894
527.9	-1.00748	-0.33917	-0.14987	-0.1085	-0.90153	-0.33612	-0.08312	-0.11515	-0.77124	-0.22651	0.01784	-0.10774
528.9	-1.00625	-0.3377	-0.15385	-0.112	-0.9056	-0.33475	-0.0784	-0.10385	-0.7739	-0.23255	0.0211	-0.09092
529.9	-1.00077	-0.34173	-0.15937	-0.1165	-0.90142	-0.34508	-0.07722	-0.10805	-0.76346	-0.23779	0.01504	-0.08555
530.9	-1.00176	-0.349401	-0.15557	-0.1201	-0.89191	-0.36815	-0.08182	-0.10615	-0.74978	-0.25035	0.01684	-0.07584
531.9	-0.993409	-0.34165	-0.15834	-0.1139	-0.88436	-0.3781	-0.08129	-0.10905	-0.73958	-0.24727	0.01668	-0.07197
532.9	-0.97343	-0.32855	-0.16376	-0.1185	-0.86668	-0.3838	-0.08981	-0.11305	-0.74304	-0.24281	0.01202	-0.07439
533.9	-0.97874	-0.32705	-0.1748	-0.1127	-0.86079	-0.3855	-0.09525	-0.10775	-0.74612	-0.24232	-0.0021	-0.07766
534.9	-0.98048	-0.31735	-0.17445	-0.1102	-0.86133	-0.3841	-0.0924	-0.12085	-0.74964	-0.22882	-0.0046	-0.0958
535.9	-0.97693	-0.31355	-0.17953	-0.1108	-0.86538	-0.3966	-0.09328	-0.12365	-0.75694	-0.23697	-0.00054	-0.08924
536.9	-0.96955	-0.31715	-0.18152	-0.1047	-0.8699	-0.393	-0.09057	-0.12795	-0.7573	-0.24824	-0.00156	-0.0731
537.9	-0.97621	-0.32045	-0.17109	-0.095	-0.86386	-0.3922	-0.09474	-0.11595	-0.75798	-0.25951	-0.00302	-0.06149
538.9	-0.98141	-0.31855	-0.15963	-0.0865	-0.86666	-0.3772	-0.09398	-0.11175	-0.75008	-0.25201	-0.00514	-0.05227
539.9	-0.979	-0.32495	-0.15175	-0.0927	-0.86805	-0.3789	-0.0968	-0.10695	-0.7353	-0.25221	0.0019	-0.04125
540.9	-0.98123	-0.32169	-0.15229	-0.0948	-0.86388	-0.36904	-0.10504	-0.08425	-0.71984	-0.25307	0.00088	-0.02478
541.9	-0.99035	-0.319169	-0.14823	-0.0878	-0.8608	-0.35582	-0.10138	-0.06775	-0.7149	-0.23941	-4e-05	-0.02028
542.9	-0.99516	-0.30864	-0.15277	-0.0914	-0.85681	-0.34579	-0.10242	-0.05855	-0.71878	-0.22697	-0.00086	-0.02263
543.9	-0.99406	-0.3139	-0.16096	-0.0938	-0.86781	-0.34815	-0.11161	-0.06765	-0.73248	-0.21825	0.00802	-0.01504
544.9	-1.0058	-0.33132	-0.16598	-0.0994	-0.86615	-0.35597	-0.10973	-0.07215	-0.7414	-0.21861	0.01946	-0.0133
545.9	-1.00536	-0.32761	-0.16676	-0.1091	-0.86501	-0.35086	-0.10511	-0.07745	-0.75388	-0.21403	0.01792	-0.03018
546.9	-1.00625	-0.33948	-0.16548	-0.1081	-0.8632	-0.34863	-0.09603	-0.08035	-0.7634	-0.22089	0.01726	-0.03215
547.9	-0.99576	-0.35408	-0.17615	-0.1213	-0.85651	-0.35103	-0.0924	-0.09425	-0.76728	-0.24299	0.0139	-0.04631
548.9	-0.99493	-0.36873	-0.17402	-0.1259	-0.85608	-0.35508	-0.09317	-0.10345	-0.76814	-0.23699	0.01394	-0.04955
549.9	-0.99383	-0.37385	-0.17471	-0.1283	-0.85068	-0.3554	-0.08656	-0.10485	-0.75544	-0.23395	0.01932	-0.05712
550.9	-0.981099	-0.37525	-0.1746	-0.132	-0.85655	-0.3517	-0.07615	-0.11105	-0.7401	-0.23715	0.0098	-0.06409
551.9	-0.97547	-0.375819	-0.1819	-0.1264	-0.85372	-0.34327	-0.07325	-0.11465	-0.72026	-0.23491	0.0047	-0.05649
552.9	-0.97175	-0.35671	-0.18356	-0.1284	-0.8568	-0.33406	-0.07881	-0.12055	-0.7114	-0.22423	0.00522	-0.05726
553.9	-0.97308	-0.33966	-0.17567	-0.122	-0.86103	-0.32811	-0.09082	-0.10565	-0.69744	-0.20433	0.00024	-0.04507
554.9	-0.97694	-0.343421	-0.17077	-0.1083	-0.85779	-0.33027	-0.09142	-0.10045	-0.68762	-0.21741	0.00094	-0.04311
555.9	-0.97688	-0.34778	-0.16333	-0.1235	-0.84783	-0.33643	-0.07918	-0.10865	-0.67864	-0.23729	-0.00734	-0.04995
556.9	-0.97726	-0.33188	-0.16611	-0.1204	-0.83861	-0.33773	-0.09336	-0.10285	-0.68578	-0.23379	-0.01008	-0.0387
557.9	-0.97426	-0.32522	-0.17027	-0.1243	-0.84461	-0.34907	-0.10802	-0.09765	-0.69518	-0.23881	-0.01986	-0.02899
558.9	-0.98495	-0.33687	-0.1825	-0.1294	-0.8377	-0.36562	-0.11525	-0.09525	-0.7073	-0.24701	-0.0233	-0.02448
559.9	-0.98993	-0.34363	-0.19071	-0.1239	-0.84168	-0.36778	-0.11526	-0.10715	-0.71774	-0.25109	-0.02398	-0.02484
560.9	-0.9933	-0.33828	-0.20904	-0.13035	-0.85205	-0.35563	-0.11979	-0.1215	-0.7216	-0.23979	-0.02462	-0.027
561.9	-0.99214	-0.32993	-0.2196	-0.13268	-0.86419	-0.34758	-0.13565	-0.11843	-0.73572	-0.23499	-0.028	-0.02544
562.9	-0.99465	-0.34169	-0.21074	-0.1416	-0.8732	-0.34784	-0.12989	-0.12255	-0.7457	-0.24607	-0.01762	-0.03786
563.9	-0.99866	-0.3557	-0.20385	-0.1458	-0.87761	-0.35225	-0.127	-0.13395	-0.75678	-0.25565	-0.0043	-0.05616
564.9	-0.99775	-0.35961	-0.20374	-0.1511	-0.8876	-0.35966	-0.12449	-0.14575	-0.7552	-0.26033	0.00118	-0.06323
565.9	-1.00029	-0.36738	-0.19893	-0.16275	-0.87954	-0.36563	-0.12248	-0.1479	-0.75342	-0.26029	0.00766	-0.06
566.9	-1.00125	-0.36935	-0.18372	-0.16642	-0.874	-0.3753	-0.11997	-0.13777	-0.7714	-0.26085	0.00344	-0.05956
567.9	-1.00465	-0.3612	-0.17515	-0.165	-0.8768	-0.37335	-0.1163	-0.13665	-0.774	-0.25315	0.0059	-0.05381
568.9	-1.00899	-0.34974	-0.17947	-0.1633	-0.87674	-0.36729	-0.11272	-0.13425	-0.76352	-0.23537	0.00694	-0.04366
569.9	-1.00861	-0.328109	-0.17796	-0.1688	-0.87006	-0.35996	-0.10361	-0.12855	-0.75358	-0.22133	0.01062	-0.04444
570.9	-1.00139	-0.3145	-0.17328	-0.1747	-0.85974	-0.34395	-0.10663	-0.12655	-0.74562	-0.21985	0.00906	-0.04009
571.9	-0.99036	-0.30907	-0.1735	-0.1648	-0.85961	-0.34642	-0.10655	-0.12565	-0.74988	-0.23761	0.0061	-0.03375
572.9	-0.97597	-0.31281	-0.17122	-0.1584	-0.86602	-0.35046	-0.09947	-0.12665	-0.74336	-0.24093	0.01634	-0.02391
573.9	-0.97164	-0.31056	-0.17683	-0.1631	-0.85989	-0.35461	-0.08938	-0.13475	-0.74462	-0.23773	0.02396	-0.03852
574.9	-0.96152	-0.31414	-0.17323	-0.1499	-0.85337	-0.36139	-0.09868	-0.12855	-0.75306	-0.24217	0.01916	-0.0388
575.9	-0.9709	-0.32005	-0.1712	-0.1414	-0.85315	-0.364	-0.10695	-0.12325	-0.753	-0.24915	0.0109	-0.02695
576.9	-0.9761	-0.32487	-0.16753	-0.1247	-0.86095	-0.37452	-0.09658	-0.10765	-0.7636	-0.24041	0.00996	-0.0214
577.9	-0.98983	-0.32762	-0.1601	-0.1275	-0.86278	-0.36697	-0.08955	-0.10325	-0.76654	-0.21791	0.0126	-0.02875
578.9	-0.99597	-0.31864	-0.16636	-0.1349	-0.86432	-0.36729	-0.08871	-0.09705	-0.76686	-0.21557	0.00892	-0.02275
579.9	-1.0121	-0.33401	-0.16152	-0.1217	-0.87245	-0.37696	-0.09367	-0.07925	-0.7635	-0.22283	-0.00186	-0.00461
580.9	-1.02128	-0.34461	-0.15931	-0.1218	-0.87703	-0.37296	-0.09366	-0.08235	-0.75704	-0.23123	-0.00658	-0.00332
581.9	-1.02935	-0.35235	-0.16683	-0.1052	-0.8785	-0.3775	-0.09428	-0.07915	-0.7572	-0.23365	-0.01054	0.0025
582.9	-1.03577	-0.35183	-0.17823	-0.0956	-0.87742	-0.37878	-0.10408	-0.07695	-0.75586	-0.23349	-0.01104	0.00253
583.9	-1.0343	-0.35092	-0.18228	-0.0903	-0.88755	-0.37067	-0.10663	-0.08135	-0.7559	-0.23241	-0.01574	0.00025
584.9	-1.0386	-0.35773	-0.19037	-0.085	-0.88205	-0.35608	-0.11422	-0.08105	-0.7427	-0.23179	-0.02056	-0.0157
585.9	-1.02551	-0.36062	-0.19943	-0.085	-0.86996	-0.35687	-0.11738	-0.08055	-0.74528	-0.23861	-0.01304	-0.03085
586.9	-1.02965	-0.35698	-0.20151	-0.0797	-0.8752	-0.36283	-0.11476	-0.07825	-0.7549	-0.24419	-0.00748	-0.03437
587.9	-1.02641	-0.35146	-0.20152	-0.0838	-0.88996	-0.35771	-0.11307	-0.07245	-0.75438	-0.24073	-0.00086	-0.03048
588.9	-1.02239	-0.36416	-0.19467	-0.0752	-0.90164	-0.35411	-0.10332	-0.07605	-0.75742	-0.24523	0.00584	-0.02887
589.9	-1.02403	-0.36945	-0.20226	-0.069	-0.89368	-0.3528	-0.10881	-0.07035	-0.75074	-0.24979	0.00572	-0.02566
590.9	-1.01552	-0.36763	-0.19524	-0.0651	-0.89147	-0.36248	-0.10519	-0.07775	-0.75146	-0.25309	0.00498	-0.02588
591.9	-1.00978	-0.35852	-0.19099	-0.0661	-0.89633	-0.34447	-0.10594	-0.08215	-0.75424	-0.23851	-0.00732	-0.02493
592.9	-0.99867	-0.35573	-0.19579	-0.0703	-0.89592	-0.33008	-0.10364	-0.08015	-0.74966	-0.22059	-0.00592	-0.02098
593.9	-0.99019	-0.35371	-0.1992	-0.0695	-0.88684	-0.32776	-0.10015	-0.08615	-0.76412	-0.21583	0.0025	-0.03143
594.9	-0.98361	-0.34493	-0.19524	-0.0718	-0.87946	-0.32538	-0.09909	-0.08815	-0.77058	-0.22459	-0.00272	-0.02588
595.9	-0.97891	-0.32635	-0.18616	-0.0721	-0.88056	-0.3247	-0.09421	-0.09375	-0.76858	-0.22062	-0.00098	-0.02049
596.9	-0.97597	-0.31255	-0.17864	-0.065	-0.87812	-0.3168	-0.08689	-0.09035	-0.77346	-0.21231	0.00688	-0.0139
597.9	-0.98037	-0.29845	-0.183	-0.0547	-0.87372	-0.3114	-0.09425	-0.08275	-0.76986	-0.22419	0.0172	-0.00243
598.9	-0.98745	-0.29905	-0.17658	-0.0542	-0.8713	-0.3046	-0.10023	-0.07895	-0.7653	-0.22746	0.01906	-0.00785
599.9	-0.98728	-0.30095	-0.16533	-0.0465	-0.85993	-0.2998	-0.10028	-0.08055	-0.75284	-0.2404	0.01376	0.00369
600.9	-0.97784	-0.30644	-0.16737	-0.0527	-0.85409	-0.29899	-0.10782	-0.08405	-0.74532	-0.24907	0.01914	-0.00184
601.9	-0.9776	-0.31147	-0.16702	-0.0584	-0.85265	-0.28972	-0.10337	-0.09265	-0.7461	-0.24711	0.02474	-0.01572
602.9	-0.98262	-0.31565	-0.16789	-0.064	-0.84497	-0.2806	-0.11114	-0.09605	-0.73846	-0.24765	0.02588	-0.0157
603.9	-0.9844	-0.318699	-0.16238	-0.0773	-0.84965	-0.27315	-0.10323	-0.11225	-0.736	-0.24155	0.01946	-0.01876
604.9	-0.99176	-0.31206	-0.16117	-0.0783	-0.85471	-0.26891	-0.09632	-0.11925	-0.74353	-0.24463	0.01374	-0.00779
605.9	-0.9919	-0.30572	-0.16954	-0.0846	-0.85845	-0.27217	-0.10289	-0.11565	-0.75014	-0.25271	0.01528	0.00156
606.9	-1.0036	-0.30323	-0.16287	-0.082	-0.87065	-0.27658	-0.09422	-0.10845	-0.75145	-0.25219	0.01294	0.00364
607.9	-1.00696	-0.30467	-0.16658	-0.0945	-0.86751	-0.28622	-0.08523	-0.10285	-0.75948	-0.25261	0.01606	0.0146
608.9	-1.00495	-0.31303	-0.16589	-0.0952	-0.8718	-0.30708	-0.08174	-0.09595	-0.7586	-0.25939	0.01628	0.02401
609.9	-1.00445	-0.31651	-0.16428	-0.0809	-0.8703	-0.31686	-0.08743	-0.08255	-0.7552	-0.26073	0.02186	0.03802
610.9	-0.99538	-0.3179	-0.17914	-0.0798	-0.87373	-0.33095	-0.08989	-0.08065	-0.74654	-0.25275	0.02718	0.03608
611.9	-0.987639	-0.33042	-0.17425	-0.0849	-0.86459	-0.34687	-0.0819	-0.08825	-0.72282	-0.24281	0.027	0.02118
612.9	-0.98228	-0.3381	-0.1819	-0.1038	-0.85253	-0.35585	-0.08725	-0.09985	-0.71434	-0.23785	0.0294	0.00932
613.9	-0.98426	-0.34132	-0.17979	-0.1017	-0.85511	-0.36167	-0.10244	-0.09665	-0.70548	-0.24252	0.02068	0.00737
614.9	-0.98508	-0.34105	-0.17175	-0.104	-0.85763	-0.359	-0.1017	-0.08595	-0.70104	-0.2472	0.0106	0.0094
615.9	-0.98143	-0.33575	-0.17231	-0.1154	-0.86718	-0.3599	-0.09596	-0.07985	-0.70324	-0.23998	0.00622	0.00021
616.9	-0.98202	-0.33655	-0.17195	-0.1285	-0.86217	-0.3549	-0.0998	-0.08955	-0.70526	-0.23495	0.0006	-0.00285
617.9	-0.99264	-0.33865	-0.18138	-0.135	-0.85749	-0.3531	-0.10823	-0.08335	-0.71532	-0.23685	-0.00894	0.00298
618.9	-0.99761	-0.34495	-0.17771	-0.1277	-0.86226	-0.3557	-0.11176	-0.07695	-0.72568	-0.23488	-0.01678	0.01462
619.9	-1.00043	-0.34165	-0.1844	-0.1253	-0.86388	-0.3564	-0.11275	-0.07055	-0.72874	-0.22537	-0.0132	0.02124
620.9	-1.00204	-0.35155	-0.19376	-0.1289	-0.86669	-0.364	-0.12391	-0.08455	-0.73972	-0.22978	-0.01068	0.00888
621.9	-1.00757	-0.36555	-0.20384	-0.1281	-0.86182	-0.3649	-0.13199	-0.08935	-0.75346	-0.23035	-0.00802	0.00218
622.9	-1.00457	-0.36635	-0.18985	-0.1163	-0.86242	-0.3544	-0.1214	-0.07365	-0.75696	-0.24194	-0.0068	-0.00189
623.9	-0.99715	-0.345849	-0.17727	-0.1041	-0.8758	-0.3284	-0.10942	-0.07065	-0.753	-0.23195	0.00534	-0.00447
624.9	-1.00346	-0.32167	-0.18332	-0.0973	-0.87711	-0.30072	-0.09897	-0.06235	-0.74788	-0.22851	0.01324	-0.01782
625.9	-1.00261	-0.32117	-0.1737	-0.0922	-0.87796	-0.28032	-0.09085	-0.06705	-0.74258	-0.22861	0.0112	-0.02899
626.9	-1.00374	-0.3198	-0.15692	-0.0822	-0.86909	-0.27235	-0.08477	-0.05965	-0.74302	-0.23055	0.01744	-0.02339
627.9	-0.99982	-0.31182	-0.14488	-0.0798	-0.85947	-0.27997	-0.07523	-0.07005	-0.72616	-0.23271	0.01826	-0.0232
628.9	-1.00088	-0.30735	-0.15208	-0.0761	-0.85043	-0.2906	-0.07583	-0.08315	-0.71444	-0.22225	0.02566	-0.02384
629.9	-0.99832	-0.31374	-0.16112	-0.0837	-0.84567	-0.29349	-0.08887	-0.08635	-0.71196	-0.21197	0.02504	-0.02907
630.9	-0.98992	-0.32112	-0.1564	-0.0969	-0.83957	-0.29827	-0.09455	-0.10045	-0.71696	-0.20461	0.0283	-0.0293
631.9	-0.98312	-0.32005	-0.16287	-0.0993	-0.83547	-0.3025	-0.09722	-0.10305	-0.71296	-0.21406	0.03234	-0.02823
632.9	-0.9797	-0.32242	-0.17465	-0.1065	-0.83275	-0.30607	-0.1024	-0.11575	-0.7084	-0.21811	0.0307	-0.04638
633.9	-0.97979	-0.32575	-0.18205	-0.1054	-0.83394	-0.298	-0.0967	-0.10655	-0.70432	-0.22375	0.0277	-0.04917
634.9	-0.97833	-0.31823	-0.1839	-0.1162	-0.82738	-0.28658	-0.10075	-0.10935	-0.70264	-0.23209	0.0151	-0.05305
635.9	-0.98405	-0.319011	-0.19014	-0.1218	-0.8227	-0.29256	-0.10279	-0.10635	-0.7097	-0.24763	0.00768	-0.05266
636.9	-0.9918	-0.32489	-0.20309	-0.1267	-0.82935	-0.31024	-0.10914	-0.10495	-0.7118	-0.26537	-0.01342	-0.06235
637.9	-0.99918	-0.32088	-0.19915	-0.1226	-0.83073	-0.31343	-0.1171	-0.10405	-0.71264	-0.26049	-0.0329	-0.06993
638.9	-1.00371	-0.31938	-0.20417	-0.1312	-0.83346	-0.31943	-0.11272	-0.10535	-0.70368	-0.26449	-0.04356	-0.07584
639.9	-1.00543	-0.33107	-0.20433	-0.12955	-0.83468	-0.33652	-0.11808	-0.095	-0.70874	-0.26931	-0.04924	-0.0658
640.9	-1.0002	-0.34434	-0.20128	-0.13017	-0.84895	-0.34569	-0.11613	-0.09042	-0.7129	-0.27798	-0.04314	-0.06786
641.9	-0.990139	-0.33185	-0.19837	-0.13291	-0.83699	-0.342	-0.10872	-0.09636	-0.70402	-0.27927	-0.04246	-0.08428
642.9	-0.9816	-0.32795	-0.18614	-0.1229	-0.82925	-0.3352	-0.09879	-0.09875	-0.7028	-0.27397	-0.03022	-0.0789
643.9	-0.98059	-0.33372	-0.18625	-0.12559	-0.83584	-0.34037	-0.1024	-0.10464	-0.71062	-0.27841	-0.0333	-0.07312
644.9	-0.98446	-0.34186	-0.19663	-0.1251	-0.84991	-0.34491	-0.09908	-0.10595	-0.72468	-0.28613	-0.03344	-0.06755
645.9	-0.98295	-0.34445	-0.20278	-0.1305	-0.854	-0.3331	-0.10073	-0.10285	-0.7298	-0.28639	-0.02364	-0.06292
646.9	-0.995261	-0.34805	-0.20233	-0.1369	-0.84971	-0.3278	-0.11158	-0.10325	-0.73838	-0.28413	-0.01934	-0.06509
647.9	-1.00639	-0.37835	-0.20786	-0.1395	-0.87104	-0.3369	-0.10901	-0.10875	-0.74732	-0.29192	-0.01328	-0.05169
648.9	-1.01486	-0.39165	-0.20855	-0.135	-0.87471	-0.3394	-0.1043	-0.10665	-0.74868	-0.29717	-0.0139	-0.03998
649.9	-1.01715	-0.39045	-0.20865	-0.13195	-0.869	-0.3462	-0.09	-0.1069	-0.7511	-0.29999	0.0069	-0.0376
650.9	-1.01723	-0.38535	-0.19403	-0.1235	-0.85758	-0.3386	-0.09258	-0.08785	-0.74904	-0.29473	0.02046	-0.0156
651.9	-1.01183	-0.37935	-0.18908	-0.09676	-0.84938	-0.3459	-0.09743	-0.08161	-0.75024	-0.29422	0.01696	-0.00558
652.9	-1.00297	-0.37015	-0.19325	-0.08319	-0.84932	-0.3587	-0.0998	-0.08664	-0.74276	-0.29849	0.0205	-0.00102
653.9	-0.99066	-0.34785	-0.17924	-0.08073	-0.84471	-0.36	-0.09909	-0.09448	-0.73188	-0.29058	0.01088	-0.00254
654.9	-0.981159	-0.34375	-0.17222	-0.08424	-0.84291	-0.367	-0.10557	-0.09559	-0.72178	-0.29537	0.00854	-0.01242
655.9	-0.97083	-0.33875	-0.17209	-0.09497	-0.84288	-0.3697	-0.11254	-0.09302	-0.71494	-0.29395	0.00258	-0.01546
656.9	-0.96547	-0.34025	-0.17188	-0.09001	-0.84112	-0.3823	-0.11313	-0.10526	-0.71646	-0.28484	-0.00454	-0.02478
657.9	-0.973679	-0.34775	-0.16489	-0.08915	-0.84533	-0.3813	-0.11144	-0.1161	-0.70854	-0.28032	-0.00652	-0.0293
658.9	-0.96903	-0.33955	-0.1672	-0.08831	-0.84138	-0.3692	-0.10615	-0.11956	-0.70804	-0.27084	-0.0076	-0.03438
659.9	-0.97789	-0.33975	-0.17587	-0.09195	-0.83524	-0.3667	-0.10882	-0.1168	-0.72082	-0.25929	0.00304	-0.0494
660.9	-0.97693	-0.33445	-0.18649	-0.10426	-0.83038	-0.3552	-0.10674	-0.12971	-0.73024	-0.24822	-0.00202	-0.05878
661.9	-0.97137	-0.34165	-0.18749	-0.10406	-0.83052	-0.3398	-0.10934	-0.13871	-0.73346	-0.24967	-0.00082	-0.06978
662.9	-0.97034	-0.34655	-0.19112	-0.1043	-0.83229	-0.3208	-0.10967	-0.12965	-0.73592	-0.26424	-0.00176	-0.06294
663.9	-0.96466	-0.33995	-0.19693	-0.1129	-0.83551	-0.313	-0.11098	-0.13215	-0.73838	-0.27789	-0.00164	-0.05945
664.9	-0.97888	-0.35685	-0.18663	-0.1197	-0.85203	-0.3225	-0.10968	-0.11755	-0.74524	-0.29215	-0.00694	-0.06096
665.9	-0.98092	-0.37015	-0.18076	-0.1183	-0.86097	-0.3289	-0.11361	-0.11305	-0.74106	-0.30463	-0.01248	-0.05529
666.9	-0.97655	-0.373179	-0.17376	-0.1167	-0.8559	-0.34033	-0.11751	-0.10535	-0.7273	-0.31309	-0.01308	-0.05185
667.9	-0.97059	-0.3682	-0.17851	-0.1288	-0.84214	-0.33965	-0.12236	-0.11275	-0.71062	-0.30525	-0.02118	-0.05682
668.9	-0.96447	-0.368	-0.18376	-0.1241	-0.84022	-0.35075	-0.12721	-0.10925	-0.69796	-0.29045	-0.01918	-0.05697
669.9	-0.96453	-0.36139	-0.18205	-0.1139	-0.84168	-0.35284	-0.1179	-0.09595	-0.69864	-0.27827	-0.0082	-0.06227
670.9	-0.962	-0.3643	-0.18062	-0.1112	-0.83605	-0.35975	-0.11167	-0.09965	-0.6979	-0.27155	0.00034	-0.05819
671.9	-0.95394	-0.36457	-0.17359	-0.1244	-0.82479	-0.36642	-0.10434	-0.11205	-0.69442	-0.27361	-0.00672	-0.06081
672.9	-0.959731	-0.36746	-0.16898	-0.1219	-0.83608	-0.37211	-0.09413	-0.10895	-0.70994	-0.28593	0.00376	-0.05533
673.9	-0.977031	-0.36629	-0.15056	-0.1184	-0.84558	-0.36814	-0.08941	-0.10205	-0.72934	-0.28407	0.01642	-0.04198
674.9	-0.98191	-0.35365	-0.14653	-0.1419	-0.85536	-0.3596	-0.07388	-0.11645	-0.74628	-0.28189	0.02026	-0.04015
675.9	-0.97714	-0.35315	-0.15706	-0.1498	-0.85499	-0.3581	-0.07951	-0.12615	-0.74472	-0.27715	0.01572	-0.04041
676.9	-0.97369	-0.35035	-0.16707	-0.1464	-0.85434	-0.344	-0.08672	-0.11565	-0.74242	-0.27485	0.00394	-0.02673
677.9	-0.97734	-0.34335	-0.17573	-0.1413	-0.86209	-0.3234	-0.08988	-0.10895	-0.74472	-0.26496	0.01246	-0.02063
678.9	-0.98553	-0.34915	-0.17856	-0.1429	-0.86438	-0.3129	-0.08971	-0.10635	-0.74664	-0.25477	0.00672	-0.02429
679.9	-0.98572	-0.35195	-0.19316	-0.1388	-0.86197	-0.3133	-0.09511	-0.10285	-0.74126	-0.25344	0.00152	-0.0258
680.9	-0.98215	-0.36035	-0.19498	-0.1165	-0.8511	-0.3104	-0.10963	-0.08515	-0.7235	-0.24161	0.00616	-0.02023
681.9	-0.97922	-0.35795	-0.17835	-0.1162	-0.84277	-0.3198	-0.1103	-0.07215	-0.71696	-0.23777	0.0112	-0.01488
682.9	-0.972769	-0.36935	-0.16564	-0.1212	-0.83592	-0.3401	-0.10299	-0.07995	-0.70866	-0.25048	0.01658	-0.02557
683.9	-0.96542	-0.37052	-0.16727	-0.1136	-0.82697	-0.34797	-0.10342	-0.07945	-0.70706	-0.25291	0.01944	-0.03681
684.9	-0.95653	-0.36495	-0.16642	-0.1006	-0.82828	-0.3605	-0.11137	-0.07625	-0.69464	-0.25555	0.01714	-0.0333
685.9	-0.94937	-0.36767	-0.16491	-0.1044	-0.83062	-0.37132	-0.10056	-0.07265	-0.69346	-0.25191	0.01942	-0.03361
686.9	-0.95382	-0.350769	-0.16191	-0.1198	-0.83117	-0.37012	-0.09036	-0.07875	-0.69626	-0.25431	0.00732	-0.04458
687.9	-0.97415	-0.34028	-0.16641	-0.1216	-0.8389	-0.34953	-0.09206	-0.07255	-0.7008	-0.26029	-0.00258	-0.04254
688.9	-0.977	-0.33841	-0.17011	-0.1153	-0.84245	-0.33986	-0.09576	-0.05765	-0.7037	-0.25713	-0.00288	-0.03733
689.9	-0.98281	-0.3266	-0.1666	-0.1211	-0.84316	-0.33655	-0.09315	-0.05725	-0.70138	-0.24825	-0.0016	-0.0242
690.9	-0.98915	-0.31499	-0.17326	-0.1247	-0.844	-0.33014	-0.09631	-0.06335	-0.7034	-0.23597	0.00162	-0.02477
691.9	-1.0039	-0.3057	-0.18322	-0.1274	-0.85905	-0.33235	-0.10427	-0.07105	-0.7117	-0.23495	0.00194	-0.02809
692.9	-1.01159	-0.3074	-0.19628	-0.118	-0.87944	-0.34445	-0.11243	-0.06965	-0.71962	-0.22425	0.00876	-0.02653
693.9	-1.00226	-0.30892	-0.2039	-0.1226	-0.88201	-0.35557	-0.10835	-0.07205	-0.72558	-0.21511	0.0128	-0.03192
694.9	-1.00051	-0.29865	-0.2216	-0.1324	-0.87816	-0.3681	-0.11955	-0.09675	-0.72588	-0.20962	0.0051	-0.04023
695.9	-1.00527	-0.29615	-0.2323	-0.1361	-0.87032	-0.3701	-0.13115	-0.10845	-0.71756	-0.21195	-0.008	-0.05823
696.9	-0.996039	-0.29475	-0.23184	-0.1501	-0.86429	-0.3651	-0.13479	-0.11995	-0.71062	-0.20669	-0.01252	-0.07085
697.9	-0.98078	-0.30135	-0.22463	-0.1518	-0.84353	-0.3586	-0.13318	-0.11565	-0.69554	-0.20142	-0.00924	-0.07585
698.9	-0.98074	-0.30615	-0.21656	-0.1477	-0.82719	-0.3501	-0.13011	-0.11795	-0.68592	-0.21098	-0.01278	-0.07663
699.9	-0.98778	-0.29975	-0.21266	-0.1402	-0.81793	-0.3382	-0.13011	-0.12305	-0.67874	-0.20297	-0.01578	-0.08255
700.9	-0.99482	-0.30625	-0.20375	-0.1242	-0.82167	-0.3268	-0.1245	-0.11485	-0.68366	-0.20662	-0.0104	-0.07575
701.9	-0.99438	-0.30555	-0.19277	-0.1059	-0.83043	-0.3148	-0.11602	-0.09795	-0.69504	-0.20049	-0.00336	-0.06226
702.9	-1.00798	-0.30975	-0.19088	-0.0898	-0.83723	-0.3157	-0.10743	-0.09455	-0.70064	-0.21082	0.00206	-0.05301
703.9	-1.02002	-0.32005	-0.19154	-0.0767	-0.84777	-0.3281	-0.10399	-0.09365	-0.70606	-0.22964	0.01228	-0.04491
704.9	-1.01913	-0.32245	-0.17928	-0.0675	-0.84828	-0.3373	-0.09973	-0.09835	-0.70894	-0.24059	0.02586	-0.04835
705.9	-1.00726	-0.310989	-0.16792	-0.0588	-0.85971	-0.32874	-0.09007	-0.10035	-0.70818	-0.23957	0.03364	-0.04585
706.9	-0.99763	-0.30457	-0.15785	-0.0628	-0.85868	-0.32412	-0.0852	-0.09935	-0.70244	-0.23371	0.0384	-0.04504
707.9	-0.99672	-0.3011	-0.15657	-0.0678	-0.86177	-0.32415	-0.08892	-0.10605	-0.69736	-0.23365	0.04174	-0.04709
708.9	-0.99293	-0.30208	-0.14797	-0.0664	-0.85918	-0.32393	-0.09432	-0.10425	-0.69904	-0.23669	0.04214	-0.0405
709.9	-0.99265	-0.29505	-0.14246	-0.0643	-0.8617	-0.3239	-0.09771	-0.10905	-0.71	-0.23915	0.03422	-0.0445
710.9	-0.98152	-0.2941	-0.14623	-0.0734	-0.86487	-0.32505	-0.09838	-0.11025	-0.71456	-0.23925	0.02396	-0.04506
711.9	-0.97797	-0.2966	-0.14974	-0.0812	-0.86302	-0.33085	-0.10559	-0.09955	-0.70936	-0.23605	0.02638	-0.0361
712.9	-0.98176	-0.3063	-0.1546	-0.0775	-0.86351	-0.33795	-0.10675	-0.09945	-0.71048	-0.24085	0.0312	-0.04247
713.9	-0.97176	-0.31606	-0.16039	-0.0828	-0.86521	-0.33721	-0.10014	-0.10575	-0.71858	-0.23593	0.03358	-0.04834
714.9	-0.964179	-0.32608	-0.15968	-0.0848	-0.86653	-0.34603	-0.09173	-0.10035	-0.71094	-0.23319	0.03256	-0.06464
715.9	-0.95174	-0.33762	-0.16874	-0.0844	-0.86209	-0.35467	-0.09059	-0.09815	-0.69202	-0.22631	0.03118	-0.07852
716.9	-0.95522	-0.35148	-0.17113	-0.0877	-0.86647	-0.36053	-0.09718	-0.09885	-0.68636	-0.21519	0.02826	-0.07764
717.9	-0.95988	-0.35016	-0.18535	-0.0815	-0.86033	-0.35561	-0.1085	-0.11915	-0.69074	-0.21363	0.0102	-0.08653
718.9	-0.95835	-0.34402	-0.1812	-0.0857	-0.8473	-0.35557	-0.11515	-0.12655	-0.7025	-0.21121	0.0025	-0.0818
719.9	-0.96527	-0.34207	-0.17011	-0.0902	-0.84502	-0.36772	-0.09946	-0.12725	-0.70856	-0.22321	0.00582	-0.09661
720.9	-0.95722	-0.332641	-0.17593	-0.1017	-0.84117	-0.36809	-0.09968	-0.15115	-0.71646	-0.23147	-0.00184	-0.0887
721.9	-0.955843	-0.260489	-0.19955	-0.0992	-0.81459	-0.32614	-0.0579	-0.16205	-0.75482	-0.24097	-0.0121	-0.09363
722.9	-0.908568	-0.275898	-0.1946	-0.09214	-0.75252	-0.34625	-0.01205	-0.10719	-0.76303	-0.25035	0.012402	-0.14077
723.9	-1.00874	-0.332517	-0.13518	-0.1408	-0.87899	-0.37637	-0.01813	-0.15715	-0.7238	-0.25301	0.063162	-0.12066
724.9	-0.985744	-0.41115	-0.10566	-0.1481	-0.86649	-0.4155	-0.09621	-0.11615	-0.68762	-0.27665	0.078219	-0.03858
725.9	-0.970911	-0.408352	-0.1044	-0.0874	-0.82606	-0.4093	-0.08115	-0.09505	-0.72878	-0.26445	0.070199	-0.05889
726.9	-0.97388	-0.3779	-0.12843	-0.0702	-0.82723	-0.38945	-0.06728	-0.09255	-0.73334	-0.23065	0.04276	-0.05863
727.9	-0.9771	-0.35656	-0.15039	-0.0561	-0.82285	-0.35891	-0.07734	-0.08435	-0.7287	-0.23523	0.03798	-0.04785
728.9	-0.979279	-0.34805	-0.15743	-0.0559	-0.82653	-0.3551	-0.07118	-0.09405	-0.73344	-0.22941	0.041961	-0.05538
